# Supplementary material for: MelanomaDB: A Web Tool for Integrative Analysis of Melanoma Genomic Information to Identify Disease-Associated Molecular Pathways
Source: Front Oncol. 2013 Jul 16;3:184. doi: 10.3389/fonc.2013.00184 (PMC3712543; doi:10.3389/fonc.2013.00184)
Supplement: Supplementary file 3 [file 51894_Print_DataSheet1.XLSX]

## Sheet: Sheet1
Column Name	SubClass	Source	Reference	Accession number if relevant and available	Description
Entrez Gene		Entrez	http://www.ncbi.nlm.nih.gov/gene?term=%22Homo%20sapiens%22%5BOrganism%5D%20AND%20%22current%20only%22%5BFilter%5D		Entrez Gene
Affymetrix Probe Set IDs		Affymetrix	http://www.affymetrix.com/support/technical/annotationfilesmain.affx		Affymetrix Probe Set IDs
UniGene ID		Unigene	http://www.ncbi.nlm.nih.gov/unigene		UniGene ID
Gene Title		Entrez	http://www.ncbi.nlm.nih.gov/gene?term=%22Homo%20sapiens%22%5BOrganism%5D%20AND%20%22current%20only%22%5BFilter%5D		Gene Title
Gene Symbol		Entrez	http://www.ncbi.nlm.nih.gov/gene?term=%22Homo%20sapiens%22%5BOrganism%5D%20AND%20%22current%20only%22%5BFilter%5D		Gene Symbol
Chromosomal Location		Entrez	http://www.ncbi.nlm.nih.gov/gene?term=%22Homo%20sapiens%22%5BOrganism%5D%20AND%20%22current%20only%22%5BFilter%5D		Chromosomal Location
Ensemble		Ensembl	http://www.ensembl.org/index.html		Ensembl
SwissProt		SwissProt	http://www.uniprot.org/		SwissProt
OMIM		MIM	http://www.ncbi.nlm.nih.gov/omim		OMIM
RefSeq Protein ID		RefSeq	http://www.ncbi.nlm.nih.gov/refseq/		RefSeq Protein ID
Gene Ontology Biological Process		Gene Ontology	http://www.geneontology.org/		Gene Ontology Biological Process
Gene Ontology Cellular Component		Gene Ontology	http://www.geneontology.org/		Gene Ontology Cellular Component
Gene Ontology Molecular Function		Gene Ontology	http://www.geneontology.org/		Gene Ontology Molecular Function
Trans Membrane	Druggability	Affymetrix	http://www.affymetrix.com/support/technical/annotationfilesmain.affx		Trans Membrane Column from Affymetrix Annotations. Entry indicates that gene's encoded protein is a transmembrane protein.
DrugBank Drug ID	Drug and biomarker	DrugBank	http://www.drugbank.ca/		DrugBank Drug ID for any drugs that target each gene's protein.
Known Melanoma Drugs	Drug and biomarker		http://www.genome.jp/kegg/drug/		Known Melanoma Drugs (DrugBank or KEGG Drug ID) that target each gene's protein.
Therapeutic Targets Database melanoma drug targets	Drug and biomarker	Therapeutic Targets Database	http://bidd.nus.edu.sg/group/cjttd/		Therapeutic Targets Database (TTD) ID if protein (or mRNA) is a drug target associated with melanoma.
ClinicalTrials.gov melanoma clinical trial	Drug and biomarker	ClinicalTrials.gov	http://clinicaltrials.gov/		ClinicalTrials.gov Identifier if protein product (or RNA) is drug target in melanoma clinical trial
Melanoma Biomarkers	Drug and biomarker	KEGG BRITE; Published Paper	http://www.ncbi.nlm.nih.gov/pubmed/17221215		RNA or encoded protein is a biomarker for melanoma (or other skin cancer if specified) according to KEGG BRITE or to Utikal et al (2007)or to Mehta et al (2010).
REMARK study melanoma biomarkers	Drug and biomarker	Published Paper	http://www.ncbi.nlm.nih.gov/pubmed/21659462		Biomarkers: Genes encoding the Protein Biomarkers significantly associated with Melanoma-Specific Mortality or Disease-free survival according to REMARK meta-studies by Gould Rothberg et al (2009) and Schramm, Mann (2011).
Melanomagenesis Drivers	Drug and biomarker	Published Paper	http://www.ncbi.nlm.nih.gov/pubmed/22475929		Melanomagenesis Drivers: Flaherty, Hodi, Fisher (2012) review lists oncogenes and tumour suppressors that are thought to be drivers of melanomagenesis.
Druggability: Li and Lai	Druggability	Published Paper	http://www.ncbi.nlm.nih.gov/pubmed/17883836		Li and Lai (2007) calculated a druggability score for these genes' proteins that are not yet targetted by existing drugs.
Druggability: Sophic ENSEMBL list	Druggability	Sophic Integrated Druggable Genome Database	http://www.sophicalliance.com/services%20drug%20genome.php		Sophic Integrated Druggable Genome Database identifies these genes as druggable according to its ENSEMBL list.
Druggability: Sophic DrugBank list	Druggability	Sophic Integrated Druggable Genome Database	http://www.sophicalliance.com/services%20drug%20genome.php		Sophic Integrated Druggable Genome Database identifies these genes as druggable according to its DrugBank list.
Druggability: Sophic InterPro-BLAST list	Druggability	Sophic Integrated Druggable Genome Database	http://www.sophicalliance.com/services%20drug%20genome.php		Sophic Integrated Druggable Genome Database identifies these genes as druggable according to its InterPro-BLAST list.
Druggability: Sophic BioLT-Drugbank list	Druggability	Sophic Integrated Druggable Genome Database	http://www.sophicalliance.com/services%20drug%20genome.php		Sophic Integrated Druggable Genome Database identifies these genes as druggable according to its BioLT-DrugBank list.
Druggability: Sophic Qiagen list	Druggability	Sophic Integrated Druggable Genome Database	http://www.sophicalliance.com/services%20drug%20genome.php		Sophic Integrated Druggable Genome Database identifies these genes as druggable according to its Qiagen list.
Druggability: Primary druggable genome v2 (DG2)	Druggability	Published Paper	http://www.ncbi.nlm.nih.gov/pubmed/22147262		Druggability: The study of Tiedemann et al (2011) included the following genes in their primary druggable genome v2 (DG2) for their Achilles heel siRNA screen.
DrugEBIlity: tractable score	Druggability	EBI	https://www.ebi.ac.uk/chembl/drugebility/structure		DrugEBIlity's tractable score for each gene's protein
DrugEBIlity: druggable score	Druggability	EBI	https://www.ebi.ac.uk/chembl/drugebility/structure		DrugEBIlity's druggable score for each gene's protein
DrugEBIlity: ensemble score	Druggability	EBI	https://www.ebi.ac.uk/chembl/drugebility/structure		DrugEBIlity's ensemble score for each gene's protein
Secreted: UniProt	Druggability	Uniprot	http://www.uniprot.org/		Notes genes encoding proteins identified as secreted by their UniProt entry
Secreted: Predicted to be a secreted by Secreted Protein Database (SPD)	Druggability	SPD	http://spd.cbi.pku.edu.cn/		Notes genes encoding proteins predicted to be a secreted by Secreted Protein Database (SPD)
Protein Kinase: KinBase	Druggability	KinBase	http://kinase.com/kinbase/		Notes genes encoding proteins that are kinases according to the KinBase database
IRIDESCENT: Gene link to 'melanoma' - Lit. Str.	Literature Relationship	Data generated during this study	http://www.ncbi.nlm.nih.gov/pubmed/14734310		Genes predicted to be connected to 'melanoma' by IRIDESCENT. This column gives each gene's the Lit. Str. (Literature strength) score.
IRIDESCENT: Gene link to 'melanoma' - Obs/Exp	Literature Relationship	Data generated during this study	http://www.ncbi.nlm.nih.gov/pubmed/14734310		Genes predicted to be connected to 'melanoma' by IRIDESCENT. This column gives the Obs/Exp (Observed/Expected) score.
IRIDESCENT: Gene link to 'melanoma' - Min. MIM.	Literature Relationship	Data generated during this study	http://www.ncbi.nlm.nih.gov/pubmed/14734310		Genes predicted to be connected to 'melanoma' by IRIDESCENT. This column gives the Min. MIM (Minimum Mutual Information) score.
IRIDESCENT: Gene link to 'metastatic melanoma' - Lit. Str.	Literature Relationship	Data generated during this study	http://www.ncbi.nlm.nih.gov/pubmed/14734310		Genes predicted to be connected to 'metastatic melanoma' by IRIDESCENT. This column gives each gene's the Lit. Str. (Literature strength) score.
IRIDESCENT: gene link to 'metastatic melanoma' - Obs/Exp.	Literature Relationship	Data generated during this study	http://www.ncbi.nlm.nih.gov/pubmed/14734310		Genes predicted to be connected to 'metastatic melanoma' by IRIDESCENT. This column gives the Obs/Exp (Observed/Expected) score.
IRIDESCENT: Gene link to 'metastatic melanoma' - Min. MIM.	Literature Relationship	Data generated during this study	http://www.ncbi.nlm.nih.gov/pubmed/14734310		Genes predicted to be connected to 'metastatic melanoma' by IRIDESCENT. This column gives the Min. MIM (Minimum Mutual Information) score.
GAMMA: Gene link to 'melanoma' - Score	Literature Relationship	Data generated during this study	http://www.ncbi.nlm.nih.gov/pubmed/19447786		Genes predicted to be connected to 'melanoma' by GAMMA: melanoma. This column gives the GAMMA Score.
GAMMA: Gene link to 'melanoma' - Obs/Exp	Literature Relationship	Data generated during this study	http://www.ncbi.nlm.nih.gov/pubmed/19447786		Genes predicted to be connected to 'metastatic melanoma' by GAMMA. This column gives the Obs/Exp (Observed/Expected) score.
GAMMA: Gene link to 'melanoma' - Lit. Str.	Literature Relationship	Data generated during this study	http://www.ncbi.nlm.nih.gov/pubmed/19447786		Genes predicted to be connected to 'metastatic melanoma' by GAMMA. This column gives the Lit. Str. (Literature Strength) score.
Jonsson RNA Expression Survival Associations	Disease-specific survival	Published Paper	http://www.ncbi.nlm.nih.gov/pubmed/20460471	GSE22155	284 genes our own analysis of the data of Jonsson (2011) identified as having RNA abundance associated with survival in metastatic melanoma patients
John RNA Expression Survival Associations	Disease-specific survival	Published Paper	http://www.ncbi.nlm.nih.gov/pubmed/18698035	E-TABM-403	John (2008) identified highly significant differential expression in 21 genes between 16 "poor prognosis" and 13 "good prognosis" patients from stage III melanoma samples
Mandruzzato RNA Expression Survival Associations	Disease-specific survival	Published Paper	http://www.ncbi.nlm.nih.gov/pubmed/17129373		Mandruzzato (2006) identified 70 genes associated with survival in 38 patients with stage III and stage IV melanoma
Journe RNA Expression Survival Associations	Disease-specific survival	Published Paper	http://www.ncbi.nlm.nih.gov/pubmed/22045183		Journe (2011) associated 278 Affymetrix probes with survival in 32 metastatic melanoma patients
Timar RNA Expression Metastasis Associations	Disease-specific survival	Published Paper	http://www.ncbi.nlm.nih.gov/pubmed/20177751		Timar (2010) identified 350 genes that were associated with metastasis by two or more studies of melanoma.
Timar RNA Expression Metastasis Associations in 3 or 4 separate studies.	Disease-specific survival	Published Paper	http://www.ncbi.nlm.nih.gov/pubmed/20177751		Timar (2010) identified 17 genes that were associated with metastasis by three or four (CDK1/CDC28 only) studies of melanoma.
Bogunovic RNA Expression Survival Associations	Disease-specific survival	Published Paper	http://www.ncbi.nlm.nih.gov/pubmed/19915147	GSE19234	317 genes our own analysis of the data of Bogunovic (2009) identified as having RNA abundance associated with survival in metastatic melanoma patients
Bogunovic RNA Expression Survival Associations Direction	Disease-specific survival	Published Paper	http://www.ncbi.nlm.nih.gov/pubmed/19915147	GSE19234	For genes with expression associated with survival, poor survival is associated with either high or low expression.
Bogunovic Data: Cox PH p value	Disease-specific survival	Published Paper	http://www.ncbi.nlm.nih.gov/pubmed/19915147	GSE19234	Bogunovic Data: Lowest Cox PH p value from probe sets of this Gene ID
Berger (2010) gene fusions	Somatic mutation	Published Paper	http://www.ncbi.nlm.nih.gov/pubmed/20179022	GSE17593	Berger et al (2010), in 10 patient-derived short term cultures and cell lines, found 11 novel melanoma gene fusions.
Berger (2010) read-through transcripts	Somatic mutation	Published Paper	http://www.ncbi.nlm.nih.gov/pubmed/20179022	GSE17593	Berger et al (2010), in 10 patient-derived short term cultures and cell lines, found 12 novel melanoma read-through transcripts.
Berger (2010) non-synonymous mutations	Somatic mutation	Published Paper	http://www.ncbi.nlm.nih.gov/pubmed/20179022	GSE17593	Berger et al (2010), in 10 patient-derived short term cultures and cell lines, found 721 novel, non-synonymous coding variants.
Berger (2012) 11 frequently mutated genes	Somatic mutation	Published Paper	http://www.ncbi.nlm.nih.gov/pubmed/20179022	phs000452.v1.p1	Berger et al (2012), in 25 metastatic melanoma tumours, identified 11 genes significantly mutated. For these 11 genes, the number of patients (out of 25) with a non-silent mutation in this gene is given.
Berger (2012) non-synonymous mutations	Somatic mutation	Published Paper	http://www.ncbi.nlm.nih.gov/pubmed/20179022	phs000452.v1.p1	Berger et al (2012), in 25 metastatic melanoma tumours, identified 9276 non-synonymous somatic base-pair mutations in protein encoding regions. Given for each gene is the number of non-synonymous somatic base-pair mutations identified.
Berger (2012) number of patients (out of 25) with non-synonymous mutation	Somatic mutation	Published Paper	http://www.ncbi.nlm.nih.gov/pubmed/20179022	phs000452.v1.p1	Berger et al (2012), in 25 metastatic melanoma tumours, identified 9276 non-synonymous somatic base-pair mutations in protein encoding regions. Given for each gene is the number patients (out of 25) in which a non-synonymous somatic base-pair mutation was identified.
Berger (2012) small InDels	Somatic mutation	Published Paper	http://www.ncbi.nlm.nih.gov/pubmed/20179022	phs000452.v1.p1	Berger et al (2012), in 25 metastatic melanoma tumours, identified 40 small Indels in protein coding regions.
Berger (2012) structural rearrangements	Somatic mutation	Published Paper	http://www.ncbi.nlm.nih.gov/pubmed/20179022	phs000452.v1.p1	Berger et al (2012) in 25 metastatic melanoma tumours, identified 2428 somatic structural rearrangements. This column identifies the genes involved in any of these structural rearrangements.
Cancer Cell Line Encyclopedia melanoma mutations	Somatic mutation	Cancer Cell Line Encyclopedia	http://www.broadinstitute.org/ccle/home		Cancer Cell Line Encyclopedia (Barretina et al 2012) in 59 malignant melanoma cell lines, identifies 7374 mutations in 1539 genes.
Catalogue Of Somatic Mutations In Cancer (COSMIC) missense mutations	Somatic mutation	COSMIC	http://cancer.sanger.ac.uk/		From the Sanger Institute's Catalogue Of Somatic Mutations In Cancer (COSMIC), 5599 missense substitution mutations in 618 genes were retrieved.
Nikolaev copy number alterations	Somatic mutation	Published Paper	http://www.ncbi.nlm.nih.gov/pubmed/22197931		Nikolaev et al (2012) in 7 germline-matched melanoma cell lines, identified altered Copy number of 45 genes from aCGH and SNP arrays and transcript expression.
Nikolaev InDels	Somatic mutation	Published Paper	http://www.ncbi.nlm.nih.gov/pubmed/22197931		Nikolaev et al (2012) in 7 germline-matched melanoma cell lines, identified 26 genes with InDels
Nikolaev non-synonymous mutations	Somatic mutation	Published Paper	http://www.ncbi.nlm.nih.gov/pubmed/22197931		Nikolaev et al (2012) in 7 germline-matched metastatic melanoma cell lines, identified 1713 genes with 2730 non-synonymous mutations.
Palavalli Matrix Metalloproteinase mutations	Somatic mutation	Published Paper	http://www.ncbi.nlm.nih.gov/pubmed/19330028		Palavalli et al (2009) identified 28 somatic mutations in 8 Matrix Metalloproteinase (MMP) genes in metastatic melanoma resections.
Prickett tyrosine kinase mutations	Somatic mutation	Published Paper	http://www.ncbi.nlm.nih.gov/pubmed/19718025		Prickett et al (2009) identified 99 somatic mutations in 19 tyrosine kinase genes in metastatic melanoma resections.
Prickett G protein-coupled receptor mutations	Somatic mutation	Published Paper	http://www.ncbi.nlm.nih.gov/pubmed/21946352	SRX027955	Prickett et al (2011) identified 106 somatic mutations in 94 G protein-coupled receptor genes in 11 metastatic melanoma resections.
Prickett 11 G protein-coupled receptor genes with multiple mutations	Somatic mutation	Published Paper	http://www.ncbi.nlm.nih.gov/pubmed/21946352	SRX027955	Prickett et al (2011) in 11 metastatic melanoma resections identified 11 out of 94 G protein-coupled receptor genes that harbored at least two somatic mutations. The coding sequence of these 11 genes were analyzed for somatic mutations in a total of 80 melanoma samples. Given for each of these 11 genes is the number of non-synonymous and splice site mutations observed and percent of tumors affect…
Matched Pair Cancer Cell Lines melanoma mutations	Somatic mutation	Matched Pair Cancer Cell Lines	http://www.sanger.ac.uk/genetics/CGP/Studies/Matched/		The Sanger Institute's "Matched Pair Cancer Cell Lines" contains 6 malignant melanomas. Given here are the verified, confirmed somatic variant mutations. Given for each mutation is its cell line name, amino acid change, and zygosity.
Stark non-synonymous mutations	Somatic mutation	Published Paper	http://www.ncbi.nlm.nih.gov/pubmed/22197930		Stark et al (2011) performed exome sequencing of 8 melanoma cell lines and matched normal lymphoblastoid cell lines. In 1741 genes, they found 2139 mutations predicted to alter protein structure.
Turajlic non-synonymous mutations	Somatic mutation	Published Paper	http://www.ncbi.nlm.nih.gov/pubmed/22183965		Turajlic et al (2012) confirmed 44 nonsynonymous mutations in a primary acral melanoma and its lymph node metastasis. The amino acid change is given for each mutation.
Turajlic structural variations	Somatic mutation	Published Paper	http://www.ncbi.nlm.nih.gov/pubmed/22183965		Turajlic et al (2012) validated 73 structural variations in a primary acral melanoma and its lymph node metastasis. Given for each gene encompassed by a structural variation event are the genes at the event's break-point, the tumour source, the structural variation type, the variation size and the additional genes encompassed by the event.
Wei 10 mutations with repeated occurance	Somatic mutation	Published Paper	http://www.ncbi.nlm.nih.gov/pubmed/21499247		Wei et al (2011) in 14 normal-matched metastatic tumour whole-exome sequences identified 10 mutations that occurred in more than one of their samples. Given for each of these mutations, is the number of tumours (out of 14) in which it was found, followed by the amino acid change.
Wei percentage of 52 samples mutated in 16 highly mutated genes	Somatic mutation	Published Paper	http://www.ncbi.nlm.nih.gov/pubmed/21499247		Wei et al (2011) in 14 normal-matched metastatic tumour whole-exome sequences identified 16 highly mutated genes. A further 38 melanoma samples were screened for mutations in these genes, for a total of 52 melanoma samples. Given for these genes is the percentage of the 52 melanoma samples in which the gene was mutated.
Wei mutations detected in 16 highly mutated genes	Somatic mutation	Published Paper	http://www.ncbi.nlm.nih.gov/pubmed/21499247		Wei et al (2011) in 14 normal-matched metastatic tumour whole-exome sequences identified 16 highly mutated genes. A further 38 melanoma samples were screened for mutations in these genes, for a total of 52 melanoma samples. Given for these genes are the mutations detected.
Wei 68 genes with elevated frequency of mutation	Somatic mutation	Published Paper	http://www.ncbi.nlm.nih.gov/pubmed/21499247		Wei et al (2011) in 14 normal-matched metastatic tumour whole-exome sequences detected 68 genes that appeared to be somatically mutated at elevated frequency. Given for each of those genes is the number (out of 14) of tumours in which this gene was mutated.
Wei non-synonymous mutations	Somatic mutation	Published Paper	http://www.ncbi.nlm.nih.gov/pubmed/21499247		Wei et al (2011) in 14 normal-matched metastatic tumour whole-exome sequences detected 2813 nonsynonymous amino acid changes.
Hodis genes mutated in more than 10% of their 121 tumour samples.	Somatic mutation	Published Paper	http://www.ncbi.nlm.nih.gov/pubmed/22817889	phs000452.v1.p1	Hodis et al (2012) performed exome sequencing on 121 paired tumour and normal genomic DNA. They identified 516 genes containing nonsynonymous mutations in more than 10% of tumours.
Hodis genes mutated in more than 20% of their 121 tumour samples.	Somatic mutation	Published Paper	http://www.ncbi.nlm.nih.gov/pubmed/22817889	phs000452.v1.p1	Hodis et al (2012) performed exome sequencing on 121 paired tumour and normal genomic DNA. They identified 78 genes containing nonsynonymous mutations in more than 20% of tumours.
Hodis recurrent somatic coding mutations	Somatic mutation	Published Paper	http://www.ncbi.nlm.nih.gov/pubmed/22817889	phs000452.v1.p1	Hodis et al (2012) performed exome sequencing on 121 paired tumour and normal genomic DNA. They identified 24 recurrent somatic coding mutations (identical mutations occuring in multiple tumours). For each gene in which the recurrent mutation occurs, given is the mutation protein change followed by the number of tumours out of 121 tumours in which the mutation was identified (in brackets).
Hodis small InDels	Somatic mutation	Published Paper	http://www.ncbi.nlm.nih.gov/pubmed/22817889	phs000452.v1.p1	Hodis et al (2012) performed exome sequencing on 121 paired tumour and normal genomic DNA. They identified 378 small InDels in the coding regions of 351 genes. Given for each mutation is the variant classification (Frame_Shift_Ins/Del, In_Frame_Ins/Del, Splice_Site_Ins/Del, Translation_Start_Site_Del) and the protein change.
Hodis number of tumours mutated	Somatic mutation	Published Paper	http://www.ncbi.nlm.nih.gov/pubmed/22817889	phs000452.v1.p1	Hodis et al (2012) performed exome sequencing on 121 paired tumour and normal genomic DNA. They found non-synonymous substitution or InDel mutations in the coding regions of 13937 genes. For each of those genes, given is the number of tumours in which such a mutation was found.
Hodis non-synonymous mutations	Somatic mutation	Published Paper	http://www.ncbi.nlm.nih.gov/pubmed/22817889	phs000452.v1.p1	Hodis et al (2012) performed exome sequencing on 121 paired tumour and normal genomic DNA. They found non-synonymous substitution or InDel mutations in the coding regions of 13937 genes. For each non-synonymous mutation, given is the Variant Classification and Type, the protein change and the tumour sample in which the mutation was detected.
Krauthammer number of tumours mutated	Somatic mutation	Published Paper	http://www.ncbi.nlm.nih.gov/pubmed/22842228		Krauthammer et al (2012), in 147 melanoma tumours (both primary tumours and metastatic) found 23888 missense and 1596 nonsense mutations in 8984 genes . Given for each of these genes is the number of tumours in which a mutation was observed.
Krauthammer non-synonymous mutations.	Somatic mutation	Published Paper	http://www.ncbi.nlm.nih.gov/pubmed/22842228		Krauthammer et al (2012), in 147 melanoma tumours (both primary tumours and metastatic) found 23888 missense and 1596 nonsense mutations in 8984 genes . Given for each of these genes are the protein changes caused by each of the observed mutations.
Krauthammer InDels	Somatic mutation	Published Paper	http://www.ncbi.nlm.nih.gov/pubmed/22842228		Krauthammer et al (2012), in 147 melanoma tumours (both primary tumours and metastatic) found 282 InDel mutations in 274 genes.
Krauthammer splice site mutations	Somatic mutation	Published Paper	http://www.ncbi.nlm.nih.gov/pubmed/22842228		Krauthammer et al (2012), in 147 melanoma tumours (both primary tumours and metastatic) found 399 splice site mutations in 368 genes . Given for each of these genes are the sequence changes caused by each of the observed mutations, and the tumour sample in which it was found.
Number of 96 metastatic tumour samples mutated.	Somatic mutation	Data generated during this study	http://genesetdb.auckland.ac.nz/melanomadb/chooseSets.php		Across all of the given somatic mutation sequencing studies, there were 96 separate metastatic tumour samples (that is, cell-line samples and primary tumour samples were excluded). Given here for each gene is the number of those 96 tumours in which a mutation was detected.
Percentage of 96 metastatic tumour samples mutated	Somatic mutation	Data generated during this study	http://genesetdb.auckland.ac.nz/melanomadb/chooseSets.php		Across all of the given somatic mutation sequencing studies, there were 96 separate metastatic tumour samples (that is, cell-line samples and primary tumour samples were excluded). Given here for each gene is the percentage of those 96 tumours in which a mutation was detected.
