# Supplementary material for: MelanomaDB: A Web Tool for Integrative Analysis of Melanoma Genomic Information to Identify Disease-Associated Molecular Pathways
Source: Front Oncol. 2013 Jul 16;3:184. doi: 10.3389/fonc.2013.00184 (PMC3712543; doi:10.3389/fonc.2013.00184)
Supplement: Supplementary file 4 [file 51894_Print_DataSheet2.XLSX]

## Sheet: Main
Entrez Gene	Affymetrix Probe Set IDs	UniGene ID	Gene Title	Gene Symbol	Chromosomal Location	Ensembl	SwissProt	OMIM	RefSeq Protein ID	Gene Ontology Biological Process	Gene Ontology Cellular Component	Gene Ontology Molecular Function	Trans Membrane	DrugBank Targets	Drugbank Enzymes, Transporters and Carriers	Known Melanoma Drugs (DrugBank or KEGG Drug ID)	Therapeutic Targets Database (TTD) ID if protein (or mRNA) is a drug target associated with melanoma. Approved and Clinical Trial Drug names for target given in brackets if drug is listed on TTD as trialed in melanoma.	ClinicalTrials.gov Identifier if protein product (or RNA) is drug target in melanoma clinical trial	RNA or encoded protein is a biomarker for melanoma (or other skin cancer if specified) according to KEGG BRITE or to Utikal et al (2007) (Serologic and Immunohistochemical markers) or to Mehta et al (2010).	Biomarkers: Genes encoding the Protein Biomarkers significantly associated with Melanoma-Specific Mortality or Disease-free survival according to REMARK meta-studies by Gould Rothberg et al (2009) and Schramm, Mann (2011). For Gould Rothberg references, the Hanahan-Weinberg functional capability assocated with the gene is also given.	Melanomagenesis Drivers: Flaherty, Hodi, Fisher (2012) review lists the following oncogenes and tumour suppressors that are thought to be drivers of melanomagenesis. Listed is the gene's type (Oncogene: Kinase/signalling factor, Oncogene: Transcription factor, or Tumour suppressor) percentage frequency that a mutation (including amplification) of that gene appears in melanoma (all types, e.g. uve…	Druggability: If Li and Lai (BMC Bioinformatics 2007, 8:353) calculated a positive 'distance to hyperplane' score for this gene's associated protein, predicting that it is druggable, then the distance score is given. A higher score indicates a more druggable protein. Li and Lai only performed this calculation on non drug targets, so a score of zero can indicate that the protein is either a known …	Druggability: Sophic Integrated Druggable Genome Database. Is this probe set's gene on Sophic's ENSEMBL list? 'NO' indicates that the gene was not on Sophic's ENSEMBL list, but was on another of Sophic's list and is one of the 8919 genes identified by Sophic as druggable. A blank cell indicates that the gene was not identified by Sophic as druggable.	Druggability: Sophic Integrated Druggable Genome Database. Is this probe set's gene on Sophic's DrugBank list? 'NO' indicates that the gene was not on Sophic's DrugBank list, but was on another of Sophic's list and is one of the 8919 genes identified by Sophic as druggable. A blank cell indicates that the gene was not identified by Sophic as druggable.	Druggability: Sophic Integrated Druggable Genome Database. Is this probe set's gene on Sophic's InterPro-BLAST list? 'NO' indicates that the gene was not on Sophic's InterPro-BLAST list, but was on another of Sophic's list and is one of the 8919 genes identified by Sophic as druggable. A blank cell indicates that the gene was not identified by Sophic as druggable.	Druggability: Sophic Integrated Druggable Genome Database. Is this probe set's gene on Sophic's BioLT-Drugbank list? 'NO' indicates that the gene was not on Sophic's BioLT-Drugbank list, but was on another of Sophic's list and is one of the 8919 genes identified by Sophic as druggable. A blank cell indicates that the gene was not identified by Sophic as druggable.	Druggability: Sophic Integrated Druggable Genome Database. Is this probe set's gene on Sophic's Qiagen list? 'NO' indicates that the gene was not on the Qiagen list, but was on another of Sophic's list and is one of the 8919 genes identified by Sophic as druggable. A blank cell indicates that the gene was not identified by Sophic as druggable.	Druggability: The study of Tiedemann et al (2011) included the following genes in their primary druggable genome v2 (DG2) for their Achilles heel siRNA screen.	DrugEBIlity: Encoded Protein's average (across sites) tractable score for the domain with the highest average tractable score.	DrugEBIlity: Encoded Protein's average (across sites) druggable score for the domain with the highest average druggable score.	DrugEBIlity: Encoded Protein's average (across sites) ensemble score for the domain with the highest average ensemble score.	Secreted: If UniProt entry field 'location' includes "Secreted", then UniProt Accession is given	Secreted: Predicted to be a secreted protein by Secreted Protein Database (SPD) (Their rank 1,2 and 3 predictions matched by Ensembl Gene). These predictions were made in 2006, since then the protein may have been confirmed as a secreted protein and annotated on UniProt as such, in which case there will also be an entry for this row in the Secreted: UniProt column.	Protein Kinase: If the encoded protein is a Protein Kinase found on the KinBase database, then the Kinase family name is given. (Based upon Manning et al 2002)	IRIDESCENT: melanoma. Wren et al (2004) developed IRIDESCENT, a computational method to identify relationships within published literature by constructing a network of tentative relationships between objects. IRIDESCENT identifies in published literature 370 genes having a relationship (direct or implicit; Obs/Exp>0.74) to the object 'melanoma'. Given for each of these 370 genes is one score of i…	IRIDESCENT: melanoma. Wren et al (2004) developed IRIDESCENT, a computational method to identify relationships within published literature by constructing a network of tentative relationships between objects. IRIDESCENT identifies in published literature 370 genes having a relationship (direct or implicit; Obs/Exp>0.74) to the object 'melanoma'. Given for each of these 370 genes is one score of i…	IRIDESCENT: melanoma. Wren et al (2004) developed IRIDESCENT, a computational method to identify relationships within published literature by constructing a network of tentative relationships between objects. IRIDESCENT identifies in published literature 370 genes having a relationship (direct or implicit; Obs/Exp>0.74) to the object 'melanoma'. Given for each of these 370 genes is one score of i…	IRIDESCENT: metastatic melanoma. Wren et al (2004) developed IRIDESCENT, a computational method to identify relationships within published literature by constructing a network of tentative relationships between objects. IRIDESCENT identifies in published literature 12703 genes having a relationship (direct or implicit; Obs/Exp>0.01) to the object 'metastatic melanoma'. Given for each of these 127…	IRIDESCENT: metastatic melanoma. Wren et al (2004) developed IRIDESCENT, a computational method to identify relationships within published literature by constructing a network of tentative relationships between objects. IRIDESCENT identifies in published literature 12703 genes having a relationship (direct or implicit; Obs/Exp>0.01) to the object 'metastatic melanoma'. Given for each of these 127…	IRIDESCENT: metastatic melanoma. Wren et al (2004) developed IRIDESCENT, a computational method to identify relationships within published literature by constructing a network of tentative relationships between objects. IRIDESCENT identifies in published literature 12703 genes having a relationship (direct or implicit; Obs/Exp>0.01) to the object 'metastatic melanoma'. Given for each of these 127…	GAMMA: melanoma. Wren (2009) developed GAMMA which conducts a meta-analysis of gene expression behaviour across 16,000 microarray experiments to infer function. GAMMA identifys co-expression connections between genes that are consistent across all different experiment types. If a gene has co-expression connections to genes with published associations with melanoma, then it has an infered connecti…	GAMMA: melanoma. Wren (2009) developed GAMMA which conducts a meta-analysis of gene expression behaviour across 16,000 microarray experiments to infer function. GAMMA identifys co-expression connections between genes that are consistent across all different experiment types. If a gene has co-expression connections to genes with published associations with melanoma, then it has an infered connecti…	GAMMA: melanoma. Wren (2009) developed GAMMA which conducts a meta-analysis of gene expression behaviour across 16,000 microarray experiments to infer function. GAMMA identifys co-expression connections between genes that are consistent across all different experiment types. If a gene has co-expression connections to genes with published associations with melanoma, then it has an infered connecti…	Jonsson analysis: 284 genes with expression we identified as associated with survival from Jonsson's data (analysis output not shown). For each survival-associated gene, it is noted whether poor survival is associated with either high or low expression.	John (2008) identified highly significant differential expression in 21 genes between 16 "poor prognosis" and 13 "good prognosis" patients from stage III melanoma samples	Mandruzzato (2006) identified 70 genes associated with survival in 38 patients with stage III and stage IV melanoma	Journe (2011) associated 278 Affymetrix probes with survival in 32 metastatic melanoma patients	Timar (2010) identified 350 genes that were associated with metastasis by two or more studies of melanoma. If available and consistent between studies, the direction of the expression change is given (otherwise the entry reads '1').	Timar (2010) identified 17 genes that were associated with metastasis by three or four (CDK1/CDC28 only) studies of melanoma.
1	229819_at	Hs.529161	alpha-1-B glycoprotein	A1BG	chr19q13.4	ENSG00000121410	B3KP79 /// P04217 /// Q7Z3U3	138670	NP_570602	---	0005576 // extracellular region // inferred from direct assay /// 0005576 // extracellular region // inferred from electronic annotation	---	---									0	NO	NO	NO	NO	YES	A1BG				P04217						Published Relationship below threshold	0.17	4.23
2	1558450_at; 217757_at	Hs.212838	alpha-2-macroglobulin	A2M	chr12p13.31	ENSG00000175899	C9J773 /// P01023 /// Q9BQ22	104145	NP_000005	0001869 // negative regulation of complement activation, lectin pathway // inferred from direct assay /// 0006953 // acute-phase response // inferred from electronic annotation /// 0007584 // response to nutrient // inferred from electronic annotation /// 0010037 // response to carbon dioxide // inferred from electronic annotation /// 0042221 // response to chemical stimulus // inferred from elec…	0005576 // extracellular region // non-traceable author statement /// 0005576 // extracellular region // inferred from electronic annotation /// 0005615 // extracellular space // inferred from electronic annotation	0004866 // endopeptidase inhibitor activity // inferred from electronic annotation /// 0004867 // serine-type endopeptidase inhibitor activity // inferred from direct assay /// 0004867 // serine-type endopeptidase inhibitor activity // inferred from electronic annotation /// 0005515 // protein binding // inferred from physical interaction /// 0005515 // protein binding // inferred from electronic…	---	DB00102; DB00626								0	NO	YES	YES	YES	YES	A2M	1	1	0.69										33	3.48	5.9
3		Hs.569125	alpha-2-macroglobulin pseudogene 1	A2MP1	chr12p13.31	ENSG00000256069
9	214440_at	Hs.591847	N-acetyltransferase 1 (arylamine N-acetyltransferase)	NAT1	chr8p22	ENSG00000171428	P18440 /// Q09LL5 /// Q400I9 /// Q400J6 /// Q5C8V2 /// Q6U7I7 /// Q9HAQ5	108345	NP_000653 /// NP_001153642 /// NP_001153643 /// NP_001153644 /// NP_001153645 /// NP_001153646 /// NP_001153647 /// NP_001153648 /// NP_001153651	0008152 // metabolic process // inferred from electronic annotation	0005737 // cytoplasm // inferred from electronic annotation /// 0005829 // cytosol // not recorded	0004060 // arylamine N-acetyltransferase activity // inferred from electronic annotation /// 0004060 // arylamine N-acetyltransferase activity // traceable author statement /// 0008415 // acyltransferase activity // inferred from electronic annotation /// 0016407 // acetyltransferase activity // inferred from electronic annotation /// 0016740 // transferase activity // inferred from electronic an…	---		DB01015							0.489	NO	NO	NO	YES	NO		1	1	0.77							Published Relationship below threshold	0.53	16.65
10	206797_at	Hs.2	N-acetyltransferase 2 (arylamine N-acetyltransferase)	NAT2	chr8p22	ENSG00000156006	A4Z6T7 /// A4Z6T8 /// A4Z6T9 /// A4Z6U4 /// A4Z6U6 /// A4Z6U7 /// A4Z6U9 /// A4Z6V9 /// A4Z6Y1 /// A4Z6Y3 /// A4Z6Y5 /// A4Z737 /// A4Z787 /// A4Z7F6 /// A4Z7H3 /// A4Z7J7 /// A4Z7K4 /// A4Z7P9 /// A4Z7V0 /// A4Z867 /// A9X7Q9 /// A9X7U6 /// A9X7X6 /// A9X816 /// A9X844 /// A9X854 /// A9X868 /// P11245 /// P18440 /// Q09LL5 /// Q1HRY2 /// Q1HRY3 /// Q1HRY4 /// Q1HRY5 /// Q1HRY6 /// Q400I5 /// Q40…	612183	NP_000006	0008152 // metabolic process // inferred from electronic annotation	0005737 // cytoplasm // inferred from electronic annotation /// 0005829 // cytosol // not recorded	0004060 // arylamine N-acetyltransferase activity // inferred from electronic annotation /// 0004060 // arylamine N-acetyltransferase activity // traceable author statement /// 0008415 // acyltransferase activity // inferred from electronic annotation /// 0016407 // acetyltransferase activity // inferred from electronic annotation /// 0016740 // transferase activity // inferred from electronic an…	ENSP00000286479 // span:74-96 // numtm:1		DB00250; DB00951; DB01015							0.6054							1	1	0.77
11		-	arylamide acetylase pseudogene	AACP	chr8p22	-
12	202376_at	Hs.534293	serpin peptidase inhibitor, clade A (alpha-1 antiproteinase, antitrypsin), member 3	SERPINA3	chr14q32.1	ENSG00000196136	B3KS79 /// P01011	107280	NP_001076	0006953 // acute-phase response // inferred from electronic annotation /// 0006954 // inflammatory response // non-traceable author statement /// 0019216 // regulation of lipid metabolic process // non-traceable author statement /// 0030277 // maintenance of gastrointestinal epithelium // non-traceable author statement	0005576 // extracellular region // non-traceable author statement /// 0005576 // extracellular region // inferred from electronic annotation /// 0005622 // intracellular // non-traceable author statement /// 0005634 // nucleus // traceable author statement	0003677 // DNA binding // traceable author statement /// 0004867 // serine-type endopeptidase inhibitor activity // traceable author statement /// 0004867 // serine-type endopeptidase inhibitor activity // inferred from electronic annotation /// 0005515 // protein binding // inferred from physical interaction /// 0030414 // peptidase inhibitor activity // inferred from electronic annotation	---									0	YES	NO	YES	YES	YES	SERPINA3	1	0.4	-0.61										27	3.09	3.8				202376_at
13	205969_at	Hs.506908	arylacetamide deacetylase (esterase)	AADAC	chr3q21.3-q25.2	ENSG00000114771	C9K0E9 /// P22760	600338	NP_001077	0008152 // metabolic process // inferred from electronic annotation /// 0010898 // positive regulation of triglyceride catabolic process // inferred from sequence or structural similarity /// 0010898 // positive regulation of triglyceride catabolic process // inferred from electronic annotation	0005783 // endoplasmic reticulum // inferred from electronic annotation /// 0005789 // endoplasmic reticulum membrane // inferred from direct assay /// 0005789 // endoplasmic reticulum membrane // inferred from electronic annotation /// 0005792 // microsome // inferred from direct assay /// 0005792 // microsome // inferred from electronic annotation /// 0005792 // microsome // traceable author st…	0003824 // catalytic activity // traceable author statement /// 0004091 // carboxylesterase activity // inferred from electronic annotation /// 0004806 // triglyceride lipase activity // inferred from sequence or structural similarity /// 0004806 // triglyceride lipase activity // inferred from electronic annotation /// 0016298 // lipase activity // traceable author statement /// 0016787 // hydro…	ENSP00000232892 // span:5-24 // numtm:1									0.8408	YES	NO	NO	YES	YES	AADAC										Published Relationship below threshold	0.04	1.42
14	201511_at	Hs.83347	angio-associated, migratory cell protein	AAMP	chr2q35	ENSG00000127837	C9JEH3 /// C9JG97 /// C9JTS3 /// Q13685 /// Q59EM1	603488	NP_001078	0001525 // angiogenesis // non-traceable author statement /// 0001525 // angiogenesis // inferred from electronic annotation /// 0007275 // multicellular organismal development // inferred from electronic annotation /// 0010595 // positive regulation of endothelial cell migration // inferred from sequence or structural similarity /// 0014909 // smooth muscle cell migration // inferred from expres…	0005737 // cytoplasm // inferred from electronic annotation /// 0005886 // plasma membrane // inferred from electronic annotation /// 0009986 // cell surface // inferred from direct assay /// 0016020 // membrane // inferred from electronic annotation	0008201 // heparin binding // traceable author statement	---									0																Published Relationship below threshold	0.03	1.63
15	207225_at	Hs.431417	aralkylamine N-acetyltransferase	AANAT	chr17q25	ENSG00000129673	Q16613 /// Q9GZS4 /// Q9H3S9 /// Q9H3T0 /// Q9H3T1	600950	NP_001079 /// NP_001160051	0007623 // circadian rhythm // inferred from electronic annotation /// 0007623 // circadian rhythm // traceable author statement /// 0008152 // metabolic process // inferred from electronic annotation /// 0009416 // response to light stimulus // inferred from electronic annotation /// 0010043 // response to zinc ion // inferred from electronic annotation /// 0014070 // response to organic cyclic …	0005737 // cytoplasm // inferred from electronic annotation /// 0005829 // cytosol // not recorded	0004059 // aralkylamine N-acetyltransferase activity // not recorded /// 0004059 // aralkylamine N-acetyltransferase activity // inferred from electronic annotation /// 0004059 // aralkylamine N-acetyltransferase activity // traceable author statement /// 0004060 // arylamine N-acetyltransferase activity // inferred from electronic annotation /// 0008080 // N-acetyltransferase activity // inferre…	---	DB01777; DB02931; DB03341								0	NO	YES	NO	YES	NO											Published Relationship below threshold	0.33	17.45
16	201000_at	Hs.315137	alanyl-tRNA synthetase	AARS	chr16q22	ENSG00000090861	B4DR45 /// P49588	601066	NP_001596	0001942 // hair follicle development // inferred from electronic annotation /// 0006400 // tRNA modification // inferred from electronic annotation /// 0006412 // translation // inferred from electronic annotation /// 0006419 // alanyl-tRNA aminoacylation // inferred from electronic annotation /// 0006419 // alanyl-tRNA aminoacylation // traceable author statement /// 0006457 // protein folding /…	0005625 // soluble fraction // traceable author statement /// 0005737 // cytoplasm // inferred from electronic annotation /// 0005737 // cytoplasm // traceable author statement	0000049 // tRNA binding // inferred from electronic annotation /// 0000049 // tRNA binding // traceable author statement /// 0000166 // nucleotide binding // inferred from electronic annotation /// 0002161 // aminoacyl-tRNA editing activity // inferred from electronic annotation /// 0003676 // nucleic acid binding // inferred from electronic annotation /// 0003723 // RNA binding // inferred from …	---	DB00160								0.4403	NO	YES	YES	YES	NO											Published Relationship below threshold	0.06	1.6	18	2.63	Published Relationship below threshold
17		-	adeno-associated virus integration site 1	AAVS1	chr19q13|19q13-qter	-		102720	-																													Published Relationship below threshold	0.02	0.26
18	206527_at; 209460_at; 209459_s_at	Hs.336768	4-aminobutyrate aminotransferase	ABAT	chr16p13.2	ENSG00000183044	B7Z1V4 /// P80404 /// Q9HBH6	137160	NP_000654 /// NP_001120920 /// NP_065737	0001666 // response to hypoxia // inferred from electronic annotation /// 0007610 // behavior // non-traceable author statement /// 0007620 // copulation // inferred from electronic annotation /// 0007626 // locomotory behavior // inferred from electronic annotation /// 0009448 // gamma-aminobutyric acid metabolic process // inferred from electronic annotation /// 0009450 // gamma-aminobutyric ac…	0005739 // mitochondrion // inferred from direct assay /// 0005739 // mitochondrion // inferred from sequence or structural similarity /// 0005739 // mitochondrion // inferred from electronic annotation /// 0005759 // mitochondrial matrix // not recorded /// 0005759 // mitochondrial matrix // inferred from electronic annotation /// 0019717 // synaptosome // inferred from electronic annotation ///…	0003824 // catalytic activity // inferred from electronic annotation /// 0003867 // 4-aminobutyrate transaminase activity // not recorded /// 0003867 // 4-aminobutyrate transaminase activity // inferred from direct assay /// 0003867 // 4-aminobutyrate transaminase activity // inferred from electronic annotation /// 0005515 // protein binding // inferred from physical interaction /// 0008483 // tr…	---	DB00114; DB00119; DB00142; DB00160; DB00313; DB00780; DB01080; DB01699; DB04235				NCT00358319				Known target of FDA-approved oral small-molecular drug	YES	YES	YES	NO	YES	ABAT
19	1570279_at; 203505_at; 216066_at; 203504_s_at	Hs.429294	ATP-binding cassette, sub-family A (ABC1), member 1	ABCA1	chr9q31.1	ENSG00000165029	A5D8U6 /// B1AMI1 /// B1AMI2 /// B2RUU2 /// B7XCW9 /// C9JMF4 /// O95477 /// Q59HC0 /// Q9H002 /// Q9NP93 /// Q9NS76	600047	NP_005493	0002790 // peptide secretion // inferred from electronic annotation /// 0006497 // protein lipidation // inferred from electronic annotation /// 0006629 // lipid metabolic process // inferred from electronic annotation /// 0006810 // transport // inferred from electronic annotation /// 0006911 // phagocytosis, engulfment // inferred from electronic annotation /// 0007040 // lysosome organization …	0005624 // membrane fraction // inferred from direct assay /// 0005794 // Golgi apparatus // inferred from electronic annotation /// 0005886 // plasma membrane // not recorded /// 0005886 // plasma membrane // inferred from electronic annotation /// 0005887 // integral to plasma membrane // inferred from direct assay /// 0005887 // integral to plasma membrane // inferred from electronic annotatio…	0000166 // nucleotide binding // inferred from electronic annotation /// 0005515 // protein binding // inferred from physical interaction /// 0005515 // protein binding // inferred from electronic annotation /// 0005524 // ATP binding // inferred from direct assay /// 0005524 // ATP binding // inferred from electronic annotation /// 0005543 // phospholipid binding // inferred by curator /// 00055…	ENSP00000363868 // span:25-47,639-661,681-703,718-740,745-767,1346-1368,1655-1677,1702-1724,1737-1759,1769-1791,1848-1870 // numtm:11; ---	DB00171; DB01016; DB01599								0	YES	YES	YES	YES	YES	ABCA1										Published Relationship below threshold	1.11	34.36
20	212772_s_at; 210100_s_at; 210099_at	Hs.421202	ATP-binding cassette, sub-family A (ABC1), member 2	ABCA2	chr9q34	ENSG00000107331	B4DI99 /// Q08EJ9 /// Q13038 /// Q13039 /// Q5SPX9 /// Q5SPY4 /// Q5SPZ4 /// Q5SPZ6 /// Q6P2G5 /// Q96HC2 /// Q9BZC7 /// Q9HC28 /// Q9UPU0; B4DI99 /// Q08EJ9 /// Q13039 /// Q5SPX9 /// Q5SPY4 /// Q5SPZ4 /// Q5SPZ6 /// Q6P2G5 /// Q96HC2 /// Q9BZC7 /// Q9HC28 /// Q9UPU0	600047	NP_001597 /// NP_997698	0006357 // regulation of transcription from RNA polymerase II promoter // inferred from direct assay /// 0006629 // lipid metabolic process // non-traceable author statement /// 0006810 // transport // non-traceable author statement /// 0006810 // transport // inferred from electronic annotation /// 0008203 // cholesterol metabolic process // inferred from direct assay /// 0032383 // regulation o…	0005765 // lysosomal membrane // inferred from direct assay /// 0005815 // microtubule organizing center // inferred from sequence or structural similarity /// 0005815 // microtubule organizing center // inferred from electronic annotation /// 0016020 // membrane // inferred from electronic annotation /// 0016021 // integral to membrane // inferred from direct assay /// 0016021 // integral to mem…	0000166 // nucleotide binding // inferred from reviewed computational analysis /// 0000166 // nucleotide binding // inferred from electronic annotation /// 0005524 // ATP binding // inferred from direct assay /// 0005524 // ATP binding // inferred from sequence or structural similarity /// 0005524 // ATP binding // inferred from electronic annotation /// 0016887 // ATPase activity // inferred fro…	GENSCAN00000007928 // span:21-40,705-727,748-770,785-807,812-834,849-871,891-913,1834-1856,1891-1913,1923-1945,1952-1974,2035-2057 // numtm:12 /// ENSP00000418662 // span:50-72,735-757,778-800,815-837,842-864,879-901,921-943 // numtm:7 /// ENSP00000420527 // span:50-72,735-757,778-800,815-837,842-864,879-901,921-943,1822-1844,1875-1894,1904-1926,1933-1955 // numtm:11 /// ENSP00000265662 // span:2…									0	YES	NO	YES	NO	YES	ABCA2										Published Relationship below threshold	0.2	15.79
21	204343_at	Hs.26630	ATP-binding cassette, sub-family A (ABC1), member 3	ABCA3	chr16p13.3	ENSG00000167972	A7MBM9 /// C9JW11 /// Q4LE27 /// Q6P5P9 /// Q99758	601617	NP_001080	0006810 // transport // inferred from direct assay /// 0006810 // transport // inferred from electronic annotation /// 0006810 // transport // traceable author statement /// 0042493 // response to drug // traceable author statement /// 0051384 // response to glucocorticoid stimulus // inferred from electronic annotation	0005624 // membrane fraction // traceable author statement /// 0005886 // plasma membrane // inferred from direct assay /// 0016020 // membrane // inferred from electronic annotation /// 0016021 // integral to membrane // inferred from electronic annotation /// 0016021 // integral to membrane // traceable author statement /// 0042599 // lamellar body // inferred from direct assay /// 0042599 // l…	0000166 // nucleotide binding // inferred from electronic annotation /// 0005215 // transporter activity // traceable author statement /// 0005524 // ATP binding // inferred from electronic annotation /// 0005524 // ATP binding // traceable author statement /// 0016887 // ATPase activity // inferred from electronic annotation /// 0017111 // nucleoside-triphosphatase activity // inferred from elec…	ENSP00000371818 // span:15-37,84-106,323-345,366-388,408-430,451-473,929-951,1102-1124,1144-1166,1186-1208,1218-1240,1306-1328 // numtm:12 /// ENSP00000301732 // span:22-44,261-283,304-326,346-368,375-392,925-947,1098-1120,1140-1162,1182-1204,1214-1236,1302-1324 // numtm:11		DB00619							0	YES	NO	YES	NO	YES	ABCA3										Published Relationship below threshold	0.22	13.06
22	209620_s_at	Hs.370480	ATP-binding cassette, sub-family B (MDR/TAP), member 7	ABCB7	chrXq13.3	ENSG00000131269	B3KM98 /// B4DGL8 /// O75027 /// Q7Z3K5	300137	NP_004290	0006810 // transport // traceable author statement /// 0006810 // transport // inferred from electronic annotation /// 0006879 // cellular iron ion homeostasis // inferred from sequence or structural similarity /// 0006879 // cellular iron ion homeostasis // inferred from electronic annotation /// 0055085 // transmembrane transport // inferred from sequence or structural similarity /// 0055085 //…	0005739 // mitochondrion // inferred from electronic annotation /// 0005743 // mitochondrial inner membrane // inferred from direct assay /// 0005743 // mitochondrial inner membrane // inferred from sequence or structural similarity /// 0005743 // mitochondrial inner membrane // inferred from electronic annotation /// 0005743 // mitochondrial inner membrane // traceable author statement /// 00160…	0000166 // nucleotide binding // inferred from electronic annotation /// 0005524 // ATP binding // inferred from electronic annotation /// 0005524 // ATP binding // traceable author statement /// 0015232 // heme transporter activity // traceable author statement /// 0016887 // ATPase activity // inferred from electronic annotation /// 0017111 // nucleoside-triphosphatase activity // inferred from…	GENSCAN00000019642 // span:109-131,151-173,226-248,258-280,352-374 // numtm:5 /// ENSP00000362492 // span:142-164,184-206,259-281,291-313,385-407 // numtm:5 /// ENSP00000253577 // span:143-165,185-207,260-282,292-314,386-408 // numtm:5									0	NO	NO	YES	YES	YES	ABCB7										Published Relationship below threshold	0.12	4.29
23	200045_at	Hs.655285	ATP-binding cassette, sub-family F (GCN20), member 1	ABCF1	chr6p21.33	ENSG00000204574 /// ENSG00000206490 /// ENSG00000225989 /// ENSG00000231129 /// ENSG00000232169 /// ENSG00000236149 /// ENSG00000236342	A0PJ72 /// A2BF75 /// B4DNU2 /// Q2L6I2 /// Q59F96 /// Q5STZ7 /// Q5STZ8 /// Q8NE71	603429	NP_001020262 /// NP_001081	0006412 // translation // traceable author statement /// 0006954 // inflammatory response // traceable author statement	0005840 // ribosome // inferred from electronic annotation	0000166 // nucleotide binding // inferred from electronic annotation /// 0005524 // ATP binding // inferred from electronic annotation /// 0005524 // ATP binding // traceable author statement /// 0008135 // translation factor activity, nucleic acid binding // traceable author statement /// 0016887 // ATPase activity // inferred from electronic annotation /// 0017111 // nucleoside-triphosphatase a…	---									0	NO	NO	NO	NO	YES	ABCF1										Published Relationship below threshold	0.05	2.89
24	1569102_at; 210082_at	Hs.416707	ATP-binding cassette, sub-family A (ABC1), member 4	ABCA4	chr1p22	ENSG00000198691	B4DIX3 /// B4DWY6 /// B4DX12 /// B7Z464 /// P78363 /// Q0QD48 /// Q6AI28 /// Q86V62	601692	NP_000341	0006649 // phospholipid transfer to membrane // inferred from electronic annotation /// 0006810 // transport // traceable author statement /// 0006810 // transport // inferred from electronic annotation /// 0007059 // chromosome segregation // inferred from electronic annotation /// 0007601 // visual perception // traceable author statement /// 0007601 // visual perception // inferred from electr…	0005624 // membrane fraction // traceable author statement /// 0005887 // integral to plasma membrane // inferred from electronic annotation /// 0009295 // nucleoid // inferred from electronic annotation /// 0016020 // membrane // inferred from electronic annotation /// 0016021 // integral to membrane // inferred from electronic annotation	0000166 // nucleotide binding // inferred from electronic annotation /// 0003677 // DNA binding // inferred from electronic annotation /// 0004012 // phospholipid-translocating ATPase activity // inferred from electronic annotation /// 0005215 // transporter activity // traceable author statement /// 0005524 // ATP binding // inferred from electronic annotation /// 0005524 // ATP binding // trace…	ENSP00000359245 // span:23-42,657-676,696-718,733-755,760-782,1373-1395,1680-1702,1727-1749,1762-1784,1794-1816,1874-1896 // numtm:11; ---									0	YES	NO	YES	YES	YES	ABCA4										Published Relationship below threshold	0.41	12.47
25	202123_s_at	Hs.431048	c-abl oncogene 1, non-receptor tyrosine kinase	ABL1	chr9q34.1	ENSG00000097007	A1Z199 /// A2RQD3 /// A2RQD5 /// A3RL30 /// A6MF67 /// A9UEZ6 /// A9UF02 /// A9UF07 /// B1PL85 /// B4DH91 /// C0LYZ4 /// P00519 /// Q13688 /// Q13689 /// Q13690 /// Q13691 /// Q13914 /// Q13915 /// Q14020 /// Q3B836 /// Q3B837 /// Q59F19 /// Q59FK4 /// Q8NEY0 /// Q8NF93	189980	NP_005148 /// NP_009297	0000115 // regulation of transcription involved in S phase of mitotic cell cycle // traceable author statement /// 0006298 // mismatch repair // traceable author statement /// 0006355 // regulation of transcription, DNA-dependent // traceable author statement /// 0006464 // protein modification process // non-traceable author statement /// 0006468 // protein phosphorylation // inferred from elect…	0005622 // intracellular // inferred from electronic annotation /// 0005634 // nucleus // inferred from direct assay /// 0005634 // nucleus // non-traceable author statement /// 0005634 // nucleus // inferred from electronic annotation /// 0005730 // nucleolus // inferred from direct assay /// 0005737 // cytoplasm // inferred from electronic annotation /// 0005829 // cytosol // not recorded /// 0…	0000166 // nucleotide binding // inferred from electronic annotation /// 0000287 // magnesium ion binding // inferred from direct assay /// 0000287 // magnesium ion binding // inferred from electronic annotation /// 0003677 // DNA binding // non-traceable author statement /// 0004672 // protein kinase activity // inferred from electronic annotation /// 0004674 // protein serine/threonine kinase a…	---	DB00171; DB00619; DB01254; DB03878; DB04868; DB07831; DB08043; DB08231; DB08339; DB08350; DB08583				NCT01168050; NCT00788775; NCT01395121; NCT01099514; NCT01028222 (nilotinib) NCT00402662 NCT00436605 NCT00597038 NCT00792545 NCT01092728 NCT01514864 NCT00700882 NCT00667953 NCT00074308 NCT00669019				Known target of FDA-approved oral small-molecular drug	YES	YES	YES	YES	YES	ABL1	1	0.94	0.47			Abl	Published Relationship below threshold	1.27	177.6	2	2.85	177.9
26	203559_s_at	Hs.647097	amiloride binding protein 1 (amine oxidase (copper-containing))	ABP1	chr7q34-q36	ENSG00000002726	B3KS02 /// B4DKM7 /// C9J0G8 /// C9J2J4 /// C9J690 /// P19801 /// Q9HBM7	104610	NP_001082	0009308 // amine metabolic process // inferred from electronic annotation /// 0055114 // oxidation reduction // inferred from electronic annotation	0005576 // extracellular region // inferred from electronic annotation /// 0005615 // extracellular space // inferred from electronic annotation /// 0005777 // peroxisome // non-traceable author statement	0005507 // copper ion binding // inferred from electronic annotation /// 0008131 // primary amine oxidase activity // inferred from direct assay /// 0008131 // primary amine oxidase activity // inferred from electronic annotation /// 0008131 // primary amine oxidase activity // traceable author statement /// 0008201 // heparin binding // inferred from electronic annotation /// 0016491 // oxidored…	---	DB00594; DB03608	DB00594							0	NO	YES	YES	NO	NO		1	0.33	-0.46	P19801						Published Relationship below threshold	0.75	27.69
27	206411_s_at; 231907_at; 226893_at	Hs.159472	v-abl Abelson murine leukemia viral oncogene homolog 2	ABL2	chr1q25.2	ENSG00000143322	B5MEB6 /// B7UEF2 /// B7UEF3 /// B7UEF4 /// B7UEF5 /// D1MPS6 /// P42684	164690	NP_001129472 /// NP_001129473 /// NP_001161708 /// NP_001161709 /// NP_001161710 /// NP_001161711 /// NP_005149 /// NP_009298	0006464 // protein modification process // traceable author statement /// 0006468 // protein phosphorylation // inferred from electronic annotation /// 0007155 // cell adhesion // inferred from electronic annotation /// 0007165 // signal transduction // inferred from electronic annotation /// 0007165 // signal transduction // traceable author statement /// 0018108 // peptidyl-tyrosine phosphoryla…	0005737 // cytoplasm // inferred from electronic annotation /// 0005829 // cytosol // not recorded /// 0005856 // cytoskeleton // inferred from electronic annotation	0000166 // nucleotide binding // inferred from electronic annotation /// 0000287 // magnesium ion binding // inferred from direct assay /// 0000287 // magnesium ion binding // inferred from electronic annotation /// 0004672 // protein kinase activity // traceable author statement /// 0004672 // protein kinase activity // inferred from electronic annotation /// 0004713 // protein tyrosine kinase a…	---	DB00171; DB01254; DB07664				NCT00436605 NCT00597038 NCT00792545 NCT01092728 NCT01514864 NCT00700882				0	NO	YES	YES	YES	YES	ABL2	1	1	0.79			Abl				Published Relationship below threshold	0.26	16.99
28	216716_at; 214504_at; 216929_x_at	Hs.654423	ABO blood group (transferase A, alpha 1-3-N-acetylgalactosaminyltransferase; transferase B, alpha 1-3-galactosyltransferase)	ABO	chr9q34.2	ENSG00000175164	A1EAJ6 /// A1Z626 /// A5X6H3 /// A5X6H4 /// A5X6H5 /// A5X6H7 /// A5X6H8 /// A5X6H9 /// A8D971 /// A8E058 /// A9QUS2 /// A9UHN3 /// A9UHN4 /// B0B1U2 /// B0FY45 /// B0FY46 /// B0FY48 /// B0FY49 /// B0LVD8 /// B1AC83 /// B2CPK0 /// B2CPK1 /// B2CW70 /// B2KNJ6 /// B4DY01 /// B5LYM4 /// B5TRS7 /// B6E948 /// B6E949 /// B8Y570 /// B9W0V1 /// C1K0H8 /// C3VA42 /// C3VA45 /// C3VA47 /// C5J4L4 /// C6K…	110300	NP_065202	0005975 // carbohydrate metabolic process // inferred from electronic annotation /// 0006486 // protein glycosylation // non-traceable author statement	0005576 // extracellular region // non-traceable author statement /// 0005576 // extracellular region // inferred from electronic annotation /// 0005794 // Golgi apparatus // inferred from electronic annotation /// 0016020 // membrane // inferred from electronic annotation /// 0016021 // integral to membrane // inferred from electronic annotation /// 0030173 // integral to Golgi membrane // non-t…	0004380 // glycoprotein-fucosylgalactoside alpha-N-acetylgalactosaminyltransferase activity // non-traceable author statement /// 0004380 // glycoprotein-fucosylgalactoside alpha-N-acetylgalactosaminyltransferase activity // inferred from electronic annotation /// 0004381 // fucosylgalactoside 3-alpha-galactosyltransferase activity // non-traceable author statement /// 0004381 // fucosylgalactosi…	---	DB02196; DB03435; DB03501; DB03772; DB04141; DB04678; DB04679; DB04680; DB04681; DB07341; DB07357; DB07378; DB07633								0	NO	YES	NO	YES	NO		1	0.76	-0.05	P16442						Published Relationship below threshold	1.33	53.93
29	214671_s_at; 212895_s_at	Hs.159306	active BCR-related gene	ABR	chr17p13.3	ENSG00000159842	B3KW89 /// B7Z2X0 /// B7Z683 /// B7Z6H7 /// B7Z7Z1 /// D3DTH3 /// D3DTH4 /// Q12979 /// Q6ZT60	600366	NP_001083 /// NP_001153218 /// NP_068781	0006915 // apoptosis // not recorded /// 0007165 // signal transduction // inferred from electronic annotation /// 0007264 // small GTPase mediated signal transduction // traceable author statement /// 0008624 // induction of apoptosis by extracellular signals // not recorded /// 0035023 // regulation of Rho protein signal transduction // inferred from electronic annotation	0005622 // intracellular // inferred from electronic annotation /// 0005829 // cytosol // not recorded	0005085 // guanyl-nucleotide exchange factor activity // not recorded /// 0005085 // guanyl-nucleotide exchange factor activity // inferred from electronic annotation /// 0005089 // Rho guanyl-nucleotide exchange factor activity // inferred from electronic annotation /// 0005096 // GTPase activator activity // inferred from electronic annotation /// 0005096 // GTPase activator activity // traceab…	---									0	NO	NO	NO	YES	NO							BCR				Published Relationship below threshold	0.01	0.86
30	214274_s_at; 202025_x_at	Hs.643487	acetyl-CoA acyltransferase 1	ACAA1	chr3p23-p22	ENSG00000060971	B4DEN6 /// B4DVF4 /// B4E072 /// C9JDE9 /// O43203 /// P09110 /// Q8NCW8 /// Q96CA6	604055	NP_001123882 /// NP_001598	0006091 // generation of precursor metabolites and energy // traceable author statement /// 0006629 // lipid metabolic process // inferred from electronic annotation /// 0006631 // fatty acid metabolic process // inferred from electronic annotation /// 0008152 // metabolic process // inferred from electronic annotation /// 0033540 // fatty acid beta-oxidation using acyl-CoA oxidase // not recorde…	0005737 // cytoplasm // inferred from direct assay /// 0005777 // peroxisome // inferred from electronic annotation /// 0005777 // peroxisome // non-traceable author statement /// 0005782 // peroxisomal matrix // not recorded /// 0043231 // intracellular membrane-bounded organelle // inferred from direct assay	0003824 // catalytic activity // inferred from electronic annotation /// 0003988 // acetyl-CoA C-acyltransferase activity // not recorded /// 0003988 // acetyl-CoA C-acyltransferase activity // inferred from electronic annotation /// 0005515 // protein binding // inferred from physical interaction /// 0008415 // acyltransferase activity // inferred from electronic annotation /// 0016740 // transf…	---									0							1	0	-0.77							Published Relationship below threshold	0.04	1.18
31	212186_at; 214358_at	Hs.160556	acetyl-CoA carboxylase alpha	ACACA	chr17q21	ENSG00000132142	A8MYL5 /// B2ZZ90 /// B4DIG6 /// B4DIR2 /// B4DIW1 /// B4DK31 /// B4DWK9 /// D3YTJ0 /// Q13085 /// Q59FY4 /// Q7Z562 /// Q7Z5W8	200350	NP_942131 /// NP_942133 /// NP_942134 /// NP_942135 /// NP_942136	0001894 // tissue homeostasis // inferred from electronic annotation /// 0006084 // acetyl-CoA metabolic process // inferred from electronic annotation /// 0006629 // lipid metabolic process // inferred from electronic annotation /// 0006633 // fatty acid biosynthetic process // inferred from electronic annotation /// 0008152 // metabolic process // inferred from electronic annotation /// 0008610…	0005625 // soluble fraction // inferred from electronic annotation /// 0005737 // cytoplasm // inferred from electronic annotation /// 0005739 // mitochondrion // inferred from electronic annotation	0000166 // nucleotide binding // inferred from electronic annotation /// 0003824 // catalytic activity // inferred from electronic annotation /// 0003989 // acetyl-CoA carboxylase activity // inferred from electronic annotation /// 0003989 // acetyl-CoA carboxylase activity // traceable author statement /// 0004075 // biotin carboxylase activity // inferred from electronic annotation /// 0005515 …	---	DB00121								0.7623	YES	YES	YES	NO	YES	ACACA										Published Relationship below threshold	0.3	16.59
32	1552616_a_at; 43427_at; 1552615_at; 214584_x_at; 49452_at; 221928_at	Hs.234898	acetyl-CoA carboxylase beta	ACACB	chr12q24.11	ENSG00000076555	A6NLM9 /// B4DYJ7 /// B4DYM0 /// O00763 /// Q4G170 /// Q59GJ9	601557	NP_001084	0006633 // fatty acid biosynthetic process // inferred from electronic annotation /// 0006853 // carnitine shuttle // not recorded /// 0008152 // metabolic process // inferred from electronic annotation /// 0008610 // lipid biosynthetic process // inferred from electronic annotation /// 0046320 // regulation of fatty acid oxidation // not recorded	0005737 // cytoplasm // inferred from direct assay /// 0005739 // mitochondrion // inferred from electronic annotation /// 0005794 // Golgi apparatus // inferred from direct assay /// 0005829 // cytosol // not recorded /// 0012505 // endomembrane system // inferred from electronic annotation /// 0016020 // membrane // inferred from electronic annotation	0000166 // nucleotide binding // inferred from electronic annotation /// 0003824 // catalytic activity // inferred from electronic annotation /// 0003989 // acetyl-CoA carboxylase activity // inferred from electronic annotation /// 0004075 // biotin carboxylase activity // inferred from electronic annotation /// 0005515 // protein binding // inferred from physical interaction /// 0005524 // ATP b…	ENSP00000367079 // span:2-24 // numtm:1	DB00121; DB00173; DB02859; DB03781; DB07870								0.6373	YES	YES	YES	NO	YES	ACACB	1	0.67	0.12		ENSG00000076555					Published Relationship below threshold	0.15	4.83
33	206069_s_at; 206068_s_at	Hs.471277	acyl-CoA dehydrogenase, long chain	ACADL	chr2q34-q35	ENSG00000115361	B4DJN8 /// P28330	609577	NP_001599	0001659 // temperature homeostasis // inferred from sequence or structural similarity /// 0001659 // temperature homeostasis // inferred from electronic annotation /// 0006629 // lipid metabolic process // inferred from electronic annotation /// 0006631 // fatty acid metabolic process // inferred from electronic annotation /// 0008152 // metabolic process // inferred from electronic annotation //…	0005737 // cytoplasm // inferred from direct assay /// 0005739 // mitochondrion // inferred from direct assay /// 0005739 // mitochondrion // inferred from electronic annotation /// 0005759 // mitochondrial matrix // inferred from electronic annotation /// 0031966 // mitochondrial membrane // inferred from electronic annotation	0003995 // acyl-CoA dehydrogenase activity // inferred from electronic annotation /// 0004466 // long-chain-acyl-CoA dehydrogenase activity // inferred from sequence or structural similarity /// 0004466 // long-chain-acyl-CoA dehydrogenase activity // inferred from electronic annotation /// 0004466 // long-chain-acyl-CoA dehydrogenase activity // traceable author statement /// 0016401 // palmitoy…	---									0	NO	NO	NO	YES	YES	ACADL
34	202502_at	Hs.445040	acyl-CoA dehydrogenase, C-4 to C-12 straight chain	ACADM	chr1p31	ENSG00000117054	B4DJE7 /// B4DVB1 /// B4DVE0 /// B4DWX6 /// B7Z9I1 /// P11310 /// Q5HYG7 /// Q5T4U5	607009	NP_000007 /// NP_001120800	0001889 // liver development // inferred from electronic annotation /// 0005978 // glycogen biosynthetic process // inferred from electronic annotation /// 0006082 // organic acid metabolic process // inferred from electronic annotation /// 0006111 // regulation of gluconeogenesis // inferred from electronic annotation /// 0006629 // lipid metabolic process // inferred from electronic annotation …	0005739 // mitochondrion // inferred from direct assay /// 0005739 // mitochondrion // inferred from electronic annotation /// 0005739 // mitochondrion // traceable author statement /// 0005759 // mitochondrial matrix // inferred from electronic annotation /// 0031966 // mitochondrial membrane // inferred from electronic annotation	0003995 // acyl-CoA dehydrogenase activity // inferred from direct assay /// 0003995 // acyl-CoA dehydrogenase activity // inferred from mutant phenotype /// 0003995 // acyl-CoA dehydrogenase activity // inferred from electronic annotation /// 0016491 // oxidoreductase activity // inferred from electronic annotation /// 0016627 // oxidoreductase activity, acting on the CH-CH group of donors // in…	---	DB02910; DB03147; DB03415								0	NO	YES	YES	YES	YES	ACADM	0.75	0.15	-0.8							Published Relationship below threshold	0.05	0.77
35	202366_at	Hs.507076	acyl-CoA dehydrogenase, C-2 to C-3 short chain	ACADS	chr12q24.31	ENSG00000122971	B4DUH1 /// P16219	606886	NP_000008	0006629 // lipid metabolic process // inferred from electronic annotation /// 0006631 // fatty acid metabolic process // inferred from electronic annotation /// 0006635 // fatty acid beta-oxidation // traceable author statement /// 0008152 // metabolic process // inferred from electronic annotation /// 0042594 // response to starvation // inferred from electronic annotation /// 0051384 // respons…	0005739 // mitochondrion // inferred from direct assay /// 0005739 // mitochondrion // inferred from electronic annotation /// 0005759 // mitochondrial matrix // inferred from electronic annotation	0000062 // acyl-CoA binding // inferred from electronic annotation /// 0003995 // acyl-CoA dehydrogenase activity // traceable author statement /// 0003995 // acyl-CoA dehydrogenase activity // inferred from electronic annotation /// 0004085 // butyryl-CoA dehydrogenase activity // inferred from electronic annotation /// 0016491 // oxidoreductase activity // inferred from electronic annotation //…	---	DB00157; DB03059; DB03147								0	NO	YES	YES	YES	YES	ACADS	0.75	0	-0.84							Published Relationship below threshold	0.12	2.32
36	226030_at; 205355_at	Hs.81934	acyl-CoA dehydrogenase, short/branched chain	ACADSB	chr10q26.13	ENSG00000196177	B4DQ51 /// P45954 /// Q5SQN6 /// Q5SQN7	600303	NP_001600	0006629 // lipid metabolic process // inferred from electronic annotation /// 0006631 // fatty acid metabolic process // inferred from electronic annotation /// 0006631 // fatty acid metabolic process // traceable author statement /// 0006637 // acyl-CoA metabolic process // inferred from electronic annotation /// 0008152 // metabolic process // inferred from electronic annotation /// 0055114 // …	0005739 // mitochondrion // inferred from electronic annotation /// 0005739 // mitochondrion // traceable author statement /// 0005759 // mitochondrial matrix // inferred from electronic annotation	0003995 // acyl-CoA dehydrogenase activity // traceable author statement /// 0003995 // acyl-CoA dehydrogenase activity // inferred from electronic annotation /// 0009055 // electron carrier activity // inferred from electronic annotation /// 0016491 // oxidoreductase activity // inferred from electronic annotation /// 0016627 // oxidoreductase activity, acting on the CH-CH group of donors // inf…	---	DB00167; DB00313								0	NO	YES	YES	NO	NO		0.5	0.25	-0.53							Published Relationship below threshold	0.01	0.09
37	200710_at	Hs.437178	acyl-CoA dehydrogenase, very long chain	ACADVL	chr17p13.1	ENSG00000072778	B3KPA6 /// B3KPX1 /// B4DEA8 /// B4DEB6 /// B4DYY0 /// P49748 /// Q53HR2	609576	NP_000009 /// NP_001029031	0001659 // temperature homeostasis // inferred from sequence or structural similarity /// 0001659 // temperature homeostasis // inferred from electronic annotation /// 0006629 // lipid metabolic process // inferred from electronic annotation /// 0006631 // fatty acid metabolic process // inferred from electronic annotation /// 0006635 // fatty acid beta-oxidation // traceable author statement ///…	0005739 // mitochondrion // inferred from sequence or structural similarity /// 0005739 // mitochondrion // inferred from electronic annotation /// 0005743 // mitochondrial inner membrane // inferred from electronic annotation /// 0016020 // membrane // inferred from electronic annotation /// 0042645 // mitochondrial nucleoid // inferred from direct assay	0003995 // acyl-CoA dehydrogenase activity // inferred from electronic annotation /// 0004466 // long-chain-acyl-CoA dehydrogenase activity // inferred from electronic annotation /// 0004466 // long-chain-acyl-CoA dehydrogenase activity // traceable author statement /// 0016491 // oxidoreductase activity // inferred from electronic annotation /// 0016627 // oxidoreductase activity, acting on the …	---									0	NO	NO	NO	NO	YES	ACADVL	1	1	0.76							Published Relationship below threshold	0.13	7.43
38	205412_at; 1554947_at; 1559239_s_at	Hs.232375	acetyl-CoA acetyltransferase 1	ACAT1	chr11q22.3	ENSG00000075239	P24752 /// Q96FG8	607810	NP_000010	0008152 // metabolic process // inferred from electronic annotation	0005739 // mitochondrion // inferred from direct assay /// 0005739 // mitochondrion // inferred from electronic annotation /// 0005739 // mitochondrion // traceable author statement /// 0005743 // mitochondrial inner membrane // inferred from electronic annotation /// 0005759 // mitochondrial matrix // not recorded	0003824 // catalytic activity // inferred from electronic annotation /// 0003985 // acetyl-CoA C-acetyltransferase activity // not recorded /// 0003985 // acetyl-CoA C-acetyltransferase activity // inferred from electronic annotation /// 0003985 // acetyl-CoA C-acetyltransferase activity // traceable author statement /// 0005515 // protein binding // inferred from physical interaction /// 0008415…	---	DB00795								0	NO	YES	YES	NO	YES	ACAT1	0.77	0.45	-0.21							Published Relationship below threshold	0.3	7.36
39	209608_s_at	Hs.571037	acetyl-CoA acetyltransferase 2	ACAT2	chr6q25.3	ENSG00000120437	A8K4W5 /// B7Z233 /// Q59GW6 /// Q9BWD1	100678	NP_005882	0006629 // lipid metabolic process // inferred by curator /// 0006629 // lipid metabolic process // traceable author statement /// 0008152 // metabolic process // inferred from electronic annotation	0005737 // cytoplasm // inferred from direct assay /// 0005737 // cytoplasm // inferred from electronic annotation /// 0005737 // cytoplasm // traceable author statement	0003824 // catalytic activity // inferred from electronic annotation /// 0003985 // acetyl-CoA C-acetyltransferase activity // inferred from direct assay /// 0003985 // acetyl-CoA C-acetyltransferase activity // inferred from electronic annotation /// 0005515 // protein binding // inferred from physical interaction /// 0008415 // acyltransferase activity // inferred from electronic annotation ///…	---	DB01915; DB01992								0	NO	YES	YES	NO	YES	ACAT2	1	0.25	-0.68							Published Relationship below threshold	0.1	6.89
40	206690_at	Hs.368417	amiloride-sensitive cation channel 1, neuronal	ACCN1	chr17q12	ENSG00000108684	B2R7M8 /// B3KXQ3 /// C9J4T5 /// Q16515	601784	NP_001085 /// NP_899233	0001101 // response to acid // inferred from electronic annotation /// 0006810 // transport // inferred from electronic annotation /// 0006811 // ion transport // inferred from electronic annotation /// 0006812 // cation transport // inferred from electronic annotation /// 0006814 // sodium ion transport // inferred from electronic annotation /// 0007268 // synaptic transmission // traceable auth…	0005886 // plasma membrane // inferred from electronic annotation /// 0005887 // integral to plasma membrane // traceable author statement /// 0005887 // integral to plasma membrane // inferred from electronic annotation /// 0016020 // membrane // inferred from electronic annotation /// 0016021 // integral to membrane // inferred from electronic annotation /// 0043005 // neuron projection // infe…	0005216 // ion channel activity // inferred from electronic annotation /// 0005261 // cation channel activity // inferred from electronic annotation /// 0005272 // sodium channel activity // inferred from electronic annotation /// 0005515 // protein binding // inferred from physical interaction /// 0015280 // ligand-gated sodium channel activity // inferred from electronic annotation /// 0015280 …	---	DB00594								0	YES	YES	YES	YES	YES	ACCN1										Published Relationship below threshold	0.12	5.51
41	205156_s_at; 37953_s_at	Hs.274361	amiloride-sensitive cation channel 2, neuronal	ACCN2	chr12q12	ENSG00000110881	A8K1U5 /// B4DF71 /// P78348	602866	NP_001086 /// NP_064423	0006810 // transport // traceable author statement /// 0006810 // transport // inferred from electronic annotation /// 0006811 // ion transport // inferred from electronic annotation /// 0006814 // sodium ion transport // non-traceable author statement /// 0006814 // sodium ion transport // inferred from electronic annotation /// 0006816 // calcium ion transport // inferred from electronic annota…	0005886 // plasma membrane // inferred from electronic annotation /// 0005887 // integral to plasma membrane // traceable author statement /// 0016020 // membrane // inferred from electronic annotation /// 0016021 // integral to membrane // inferred from electronic annotation	0005216 // ion channel activity // inferred from electronic annotation /// 0005272 // sodium channel activity // inferred from electronic annotation /// 0005515 // protein binding // inferred from physical interaction /// 0015280 // ligand-gated sodium channel activity // non-traceable author statement /// 0015280 // ligand-gated sodium channel activity // inferred from electronic annotation /// …	---	DB00586; DB00594								0	YES	YES	YES	NO	YES	ACCN2										Published Relationship below threshold	0.31	11.36
43	205378_s_at; 210332_at; 205377_s_at	Hs.154495	acetylcholinesterase	ACHE	chr7q22	ENSG00000087085	B7WPI6 /// C9J2S3 /// C9JD78 /// C9JGQ9 /// C9JUK5 /// C9JZL6 /// P22303 /// Q6TQD3	100790	NP_000656 /// NP_056646	0001507 // acetylcholine catabolic process in synaptic cleft // non-traceable author statement /// 0001919 // regulation of receptor recycling // inferred from electronic annotation /// 0002076 // osteoblast development // inferred from expression pattern /// 0006260 // DNA replication // traceable author statement /// 0006581 // acetylcholine catabolic process // inferred from direct assay /// 0…	0005576 // extracellular region // not recorded /// 0005576 // extracellular region // inferred from direct assay /// 0005576 // extracellular region // traceable author statement /// 0005576 // extracellular region // inferred from electronic annotation /// 0005605 // basal lamina // non-traceable author statement /// 0005615 // extracellular space // inferred from electronic annotation /// 0005…	0001540 // beta-amyloid binding // traceable author statement /// 0003990 // acetylcholinesterase activity // inferred from direct assay /// 0003990 // acetylcholinesterase activity // inferred from mutant phenotype /// 0003990 // acetylcholinesterase activity // inferred from electronic annotation /// 0004091 // carboxylesterase activity // inferred from electronic annotation /// 0004104 // chol…	---	DB00122; DB00382; DB00483; DB00545; DB00674; DB00677; DB00733; DB00805; DB00843; DB00944; DB00981; DB00989; DB01010; DB01122; DB01199; DB01245; DB01364; DB01400; DB01805; DB01928; DB02166; DB02226; DB02343; DB02404; DB02673; DB02825; DB02845; DB03005; DB03128; DB03283; DB03359; DB03740; DB03814; DB04021; DB04114; DB04556; DB04614; DB04615; DB04616; DB04617; DB07555; DB07701; DB07756; DB07822; DB0…	DB00358							Known target of FDA-approved oral small-molecular drug	YES	YES	YES	YES	YES	ACHE	1	1	0.79	P22303	ENSG00000087085		6.5	1.18	104.4	Published Relationship below threshold	1.95	72.24
46		-	acrocallosal syndrome	ACLS	chr12p13.3-p11.2	-		208100	-
47	210337_s_at; 201127_s_at; 201128_s_at	Hs.387567	ATP citrate lyase	ACLY	chr17q21.2	ENSG00000131473	B4DIM0 /// B4E3P0 /// P53396 /// Q4LE36 /// Q8N9C4	108728	NP_001087 /// NP_942127	0006101 // citrate metabolic process // traceable author statement /// 0006200 // ATP catabolic process // traceable author statement /// 0008152 // metabolic process // inferred from electronic annotation /// 0008610 // lipid biosynthetic process // inferred from electronic annotation /// 0015936 // coenzyme A metabolic process // traceable author statement /// 0019432 // triglyceride biosynthet…	0005737 // cytoplasm // inferred from electronic annotation /// 0005829 // cytosol // not recorded /// 0009346 // citrate lyase complex // traceable author statement	0000166 // nucleotide binding // inferred from electronic annotation /// 0003824 // catalytic activity // inferred from electronic annotation /// 0003878 // ATP citrate synthase activity // inferred from electronic annotation /// 0003878 // ATP citrate synthase activity // traceable author statement /// 0004775 // succinate-CoA ligase (ADP-forming) activity // inferred from electronic annotation …	---									1.735	NO	NO	NO	YES	YES	ACLY	1	1	0.8							Published Relationship below threshold	0.45	14.32
48	207071_s_at	Hs.567229	aconitase 1, soluble	ACO1	chr9p22-q32|9p21.1	ENSG00000122729	D3DRK7 /// P21399 /// Q59FI0 /// Q5VZA6 /// Q7Z2Y2 /// Q9HBB2	100880	NP_002188	0006099 // tricarboxylic acid cycle // inferred from electronic annotation /// 0006101 // citrate metabolic process // inferred from direct assay /// 0008152 // metabolic process // inferred from electronic annotation /// 0010040 // response to iron(II) ion // inferred from direct assay	0005737 // cytoplasm // non-traceable author statement /// 0005737 // cytoplasm // inferred from electronic annotation /// 0005783 // endoplasmic reticulum // inferred from direct assay /// 0005794 // Golgi apparatus // inferred from direct assay /// 0005829 // cytosol // inferred from direct assay	0003723 // RNA binding // inferred from direct assay /// 0003723 // RNA binding // non-traceable author statement /// 0003723 // RNA binding // inferred from electronic annotation /// 0003994 // aconitate hydratase activity // inferred from direct assay /// 0003994 // aconitate hydratase activity // inferred from electronic annotation /// 0005515 // protein binding // inferred from physical inter…	---									0.3969	NO	NO	NO	YES	YES	ACO1	1	0.67	-0.66							Published Relationship below threshold	0.53	28.05
49	207427_at	Hs.370870	acrosin	ACR	chr22q13-qter|22q13.33	ENSG00000100312	P10323	102480	NP_001088	0002077 // acrosome matrix dispersal // non-traceable author statement /// 0006508 // proteolysis // inferred from electronic annotation /// 0007190 // activation of adenylate cyclase activity // inferred from direct assay /// 0007338 // single fertilization // inferred from sequence or structural similarity /// 0007338 // single fertilization // inferred from electronic annotation /// 0007339 //…	0001669 // acrosomal vesicle // inferred from electronic annotation /// 0005798 // Golgi-associated vesicle // inferred from electronic annotation /// 0043159 // acrosomal matrix // traceable author statement /// 0043234 // protein complex // inferred from direct assay	0003677 // DNA binding // non-traceable author statement /// 0003824 // catalytic activity // inferred from electronic annotation /// 0004040 // amidase activity // inferred from sequence or structural similarity /// 0004252 // serine-type endopeptidase activity // inferred from direct assay /// 0004252 // serine-type endopeptidase activity // inferred from electronic annotation /// 0005507 // co…	---									0	YES	NO	YES	YES	YES	ACR										Published Relationship below threshold	0.29	7.91
50	217307_at; 200793_s_at	Hs.643610	aconitase 2, mitochondrial	ACO2	chr22q11.2-q13.31|22q13.2	ENSG00000100412	A2A274 /// B2RBW5 /// B4DEC3 /// B4DJW1 /// B4DLY4 /// B4DW08 /// B4DZ08 /// O75944 /// Q71UF1 /// Q99798	100850	NP_001089	0006091 // generation of precursor metabolites and energy // traceable author statement /// 0006099 // tricarboxylic acid cycle // inferred from direct assay /// 0006099 // tricarboxylic acid cycle // inferred from electronic annotation /// 0006101 // citrate metabolic process // inferred from direct assay /// 0006101 // citrate metabolic process // inferred from electronic annotation /// 0006101…	0005634 // nucleus // inferred from direct assay /// 0005739 // mitochondrion // inferred from direct assay /// 0005739 // mitochondrion // inferred from electronic annotation /// 0005739 // mitochondrion // traceable author statement	0003994 // aconitate hydratase activity // inferred from electronic annotation /// 0005506 // iron ion binding // inferred from direct assay /// 0005506 // iron ion binding // traceable author statement /// 0005515 // protein binding // inferred from electronic annotation /// 0016829 // lyase activity // inferred from electronic annotation /// 0046872 // metal ion binding // inferred from electro…	---	DB01727; DB03964; DB04072; DB04351; DB04562								0.27	NO	YES	NO	NO	NO											Published Relationship below threshold	0.03	0.47
51	213501_at; 227962_at; 207656_s_at; 209600_s_at; 209601_at	Hs.464137	acyl-CoA oxidase 1, palmitoyl	ACOX1	chr17q24-q25|17q25.1	ENSG00000161533	A8K6X8 /// A8KAA0 /// B4DK61 /// B4DU07 /// Q15067	609752	NP_001171968 /// NP_004026 /// NP_009223	0000038 // very long-chain fatty acid metabolic process // inferred from mutant phenotype /// 0006091 // generation of precursor metabolites and energy // inferred from mutant phenotype /// 0006629 // lipid metabolic process // inferred from direct assay /// 0006629 // lipid metabolic process // inferred from electronic annotation /// 0006631 // fatty acid metabolic process // inferred from elect…	0005737 // cytoplasm // inferred from electronic annotation /// 0005739 // mitochondrion // inferred from electronic annotation /// 0005777 // peroxisome // inferred from direct assay /// 0005777 // peroxisome // inferred from electronic annotation /// 0005778 // peroxisomal membrane // inferred from electronic annotation	0003995 // acyl-CoA dehydrogenase activity // inferred from electronic annotation /// 0003997 // acyl-CoA oxidase activity // inferred from direct assay /// 0003997 // acyl-CoA oxidase activity // inferred from mutant phenotype /// 0003997 // acyl-CoA oxidase activity // inferred from electronic annotation /// 0016491 // oxidoreductase activity // inferred from electronic annotation /// 0016627 /…	---	DB03147; DB07930								0	YES	NO	NO	NO	YES	ACOX1										Published Relationship below threshold	0.18	3.99
52	201629_s_at; 215227_x_at; 201630_s_at; 1554808_at	Hs.558296	acid phosphatase 1, soluble	ACP1	chr2p25	ENSG00000143727	B5MCC7 /// C9JNS5 /// D3YTI2 /// O75702 /// P24666 /// Q59EH3	171500	NP_001035739 /// NP_004291 /// NP_009030	0006470 // protein dephosphorylation // inferred from electronic annotation	0005625 // soluble fraction // traceable author statement /// 0005737 // cytoplasm // inferred from electronic annotation	0003993 // acid phosphatase activity // inferred from electronic annotation /// 0003993 // acid phosphatase activity // traceable author statement /// 0004721 // phosphoprotein phosphatase activity // inferred from electronic annotation /// 0004725 // protein tyrosine phosphatase activity // inferred from electronic annotation /// 0004726 // non-membrane spanning protein tyrosine phosphatase acti…	ENSP00000385404 // span:85-107 // numtm:1	DB00173; DB04214								0	NO	NO	YES	NO	YES	ACP1	1	0	-0.93										12	2.1	Published Relationship below threshold
53	202767_at	Hs.532492	acid phosphatase 2, lysosomal	ACP2	chr11p11.2|11p12-p11	ENSG00000134575	B7Z4Z2 /// B7Z552 /// B7Z5T5 /// B7Z6L8 /// B7Z6T8 /// B7Z6U3 /// B7Z7D2 /// B7Z8T9 /// P11117	171650	NP_001124536 /// NP_001601	0001501 // skeletal system development // inferred from electronic annotation /// 0007040 // lysosome organization // inferred from electronic annotation /// 0010033 // response to organic substance // inferred from electronic annotation	0005764 // lysosome // inferred from direct assay /// 0005764 // lysosome // inferred from electronic annotation /// 0005765 // lysosomal membrane // inferred from electronic annotation /// 0016020 // membrane // inferred from electronic annotation /// 0016021 // integral to membrane // inferred from electronic annotation /// 0016021 // integral to membrane // traceable author statement /// 00197…	0001784 // phosphotyrosine binding // inferred from electronic annotation /// 0003993 // acid phosphatase activity // inferred from electronic annotation /// 0003993 // acid phosphatase activity // traceable author statement /// 0004721 // phosphoprotein phosphatase activity // inferred from electronic annotation /// 0016787 // hydrolase activity // inferred from electronic annotation	ENSP00000256997 // span:382-404 // numtm:1									0	NO	NO	NO	NO	YES	ACP2										Published Relationship below threshold	0.17	6.16
54	204638_at	Hs.1211	acid phosphatase 5, tartrate resistant	ACP5	chr19p13.3-p13.2	ENSG00000102575	P13686	171640	NP_001104504 /// NP_001104505 /// NP_001104506 /// NP_001602	0016311 // dephosphorylation // inferred from electronic annotation /// 0032496 // response to lipopolysaccharide // inferred from electronic annotation /// 0032691 // negative regulation of interleukin-1 beta production // inferred from electronic annotation /// 0032695 // negative regulation of interleukin-12 production // inferred from electronic annotation /// 0032720 // negative regulation o…	0005764 // lysosome // inferred from electronic annotation /// 0005829 // cytosol // not recorded /// 0016021 // integral to membrane // traceable author statement	0003993 // acid phosphatase activity // not recorded /// 0003993 // acid phosphatase activity // inferred from electronic annotation /// 0003993 // acid phosphatase activity // traceable author statement /// 0008198 // ferrous iron binding // inferred from direct assay /// 0008199 // ferric iron binding // inferred from direct assay /// 0016787 // hydrolase activity // inferred from electronic an…	---									0	NO	NO	NO	NO	YES	ACP5	0	0	-0.93							Published Relationship below threshold	0.08	16.43
55	237030_at; 204393_s_at	Hs.433060	acid phosphatase, prostate	ACPP	chr3q21-q23	ENSG00000014257	A0PJ86 /// D3DNC6 /// P15309 /// Q5FBY0 /// Q6LBH1; A0PJ86 /// P15309 /// Q5FBY0 /// Q6LBH1	171790	NP_001090 /// NP_001127666	0016311 // dephosphorylation // inferred from electronic annotation	0005576 // extracellular region // inferred from electronic annotation /// 0005764 // lysosome // inferred from electronic annotation /// 0005765 // lysosomal membrane // inferred from electronic annotation /// 0005771 // multivesicular body // inferred from electronic annotation /// 0016020 // membrane // inferred from electronic annotation /// 0030141 // stored secretory granule // inferred fro…	0003993 // acid phosphatase activity // inferred from electronic annotation /// 0016787 // hydrolase activity // inferred from electronic annotation /// 0033265 // choline binding // inferred from electronic annotation	ENSP00000337471 // span:7-26 // numtm:1; ENSP00000323036 // span:7-26,383-402 // numtm:2	DB02944; DB03390; DB03577								0	NO	YES	NO	YES	YES	ACPP	0.88	0.19	-0.78	P15309			13	1.22	116.3	Published Relationship below threshold	2.32	128.71
56	207990_x_at; 207991_x_at; 208013_s_at; 206776_x_at; 207969_x_at; 207973_x_at	Hs.169222	acrosomal vesicle protein 1	ACRV1	chr11q23-q24	ENSG00000134940	B5BUP0 /// C9JTI4 /// P26436	102525	NP_001603 /// NP_064454 /// NP_064492 /// NP_064493 /// NP_064494 /// NP_064495 /// NP_064496 /// NP_064498 /// NP_064500	0007275 // multicellular organismal development // traceable author statement	0001669 // acrosomal vesicle // inferred from electronic annotation /// 0031410 // cytoplasmic vesicle // inferred from electronic annotation	---	---									0	NO	NO	NO	YES	YES	ACRV1					ENSG00000134940					Published Relationship below threshold	0.07	3.45
58	203872_at	Hs.1288	actin, alpha 1, skeletal muscle	ACTA1	chr1q42.13	ENSG00000143632	A6NL76 /// B3KUD3 /// B7Z6P1 /// P68133 /// Q5T8M7 /// Q5T8M8 /// Q7Z7J6	102620	NP_001091	0006936 // muscle contraction // traceable author statement /// 0009612 // response to mechanical stimulus // inferred from electronic annotation /// 0009991 // response to extracellular stimulus // inferred from electronic annotation /// 0010226 // response to lithium ion // inferred from electronic annotation /// 0016049 // cell growth // inferred from electronic annotation /// 0030240 // skele…	0001725 // stress fiber // inferred from direct assay /// 0005737 // cytoplasm // inferred from electronic annotation /// 0005856 // cytoskeleton // inferred from electronic annotation /// 0005865 // striated muscle thin filament // inferred from direct assay /// 0005884 // actin filament // inferred from direct assay /// 0015629 // actin cytoskeleton // inferred from mutant phenotype /// 0030017…	0000166 // nucleotide binding // inferred from electronic annotation /// 0005200 // structural constituent of cytoskeleton // traceable author statement /// 0005515 // protein binding // inferred from physical interaction /// 0005515 // protein binding // inferred from electronic annotation /// 0005524 // ATP binding // traceable author statement /// 0005524 // ATP binding // inferred from electr…	---	DB02621; DB02772; DB03021; DB03431; DB03616; DB03850; DB03903; DB04151; DB04395; DB04629; DB04774; DB04775; DB04783; DB08080								1.463	NO	YES	YES	NO	NO		0.5	0	-0.74							Published Relationship below threshold	0.06	19.26
59	215787_at; 243140_at; 200974_at	Hs.500483	actin, alpha 2, smooth muscle, aorta	ACTA2	chr10q23.3	ENSG00000107796	B3KPP5 /// B4DUI8 /// B7Z6I1 /// D2JYH4 /// P62736 /// Q13707 /// Q562S2 /// Q5T9N7; B4DUI8 /// B7Z6I1 /// P62736	102630	NP_001135417 /// NP_001604	0006915 // apoptosis // inferred from electronic annotation /// 0006936 // muscle contraction // not recorded /// 0006936 // muscle contraction // inferred from electronic annotation /// 0008217 // regulation of blood pressure // inferred from electronic annotation /// 0009615 // response to virus // inferred from expression pattern /// 0014829 // vascular smooth muscle contraction // inferred fr…	0005625 // soluble fraction // inferred from electronic annotation /// 0005737 // cytoplasm // inferred from electronic annotation /// 0005856 // cytoskeleton // inferred from electronic annotation /// 0015629 // actin cytoskeleton // inferred from electronic annotation /// 0030485 // smooth muscle contractile fiber // inferred from electronic annotation /// 0031674 // I band // inferred from ele…	0000166 // nucleotide binding // inferred from electronic annotation /// 0005515 // protein binding // inferred from electronic annotation /// 0005524 // ATP binding // inferred from electronic annotation	---									1.3412	NO	NO	YES	NO	NO											Published Relationship below threshold	0.25	12.41
60	AFFX-HSAC07/X00351_3_at; AFFX-HSAC07/X00351_5_at; 213867_x_at; AFFX-HSAC07/X00351_M_at; 224594_x_at; 200801_x_at	Hs.520640	actin, beta	ACTB	chr7p22	ENSG00000075624	A0AUL6 /// A1E282 /// A4UCT3 /// A5GZ75 /// B3KWQ3 /// B4DVQ0 /// B4DW52 /// B4E335 /// B7Z6P1 /// B7ZAP6 /// C9JTX5 /// C9JZR7 /// P60709 /// Q1KLZ0 /// Q53G76 /// Q53G99 /// Q53GK6 /// Q562L3 /// Q562L5 /// Q562L6 /// Q562L9 /// Q562M3 /// Q562M5 /// Q562N0 /// Q562N2 /// Q562N8 /// Q562P0 /// Q562R8 /// Q562S0 /// Q562U1 /// Q562U2 /// Q562V5 /// Q562X2 /// Q562X7 /// Q562X9 /// Q562Y6 /// Q56…	102642	NP_001092	0006928 // cellular component movement // traceable author statement /// 0007409 // axonogenesis // inferred from electronic annotation /// 0051592 // response to calcium ion // inferred from electronic annotation	0005737 // cytoplasm // traceable author statement /// 0005737 // cytoplasm // inferred from electronic annotation /// 0005829 // cytosol // not recorded /// 0005856 // cytoskeleton // traceable author statement /// 0005856 // cytoskeleton // inferred from electronic annotation /// 0030424 // axon // inferred from electronic annotation /// 0030529 // ribonucleoprotein complex // inferred from dir…	0000166 // nucleotide binding // inferred from electronic annotation /// 0005200 // structural constituent of cytoskeleton // traceable author statement /// 0005515 // protein binding // inferred from physical interaction /// 0005515 // protein binding // inferred from electronic annotation /// 0005524 // ATP binding // inferred from electronic annotation /// 0019894 // kinesin binding // inferre…	---									1.2286	NO	NO	YES	NO	NO		0.95	0	-0.7				15.1	1.2	157.1	2.3	2.73	222.98
62		-	actin, beta pseudogene 2	ACTBP2	chr5q14.1	-																																Published Relationship below threshold	0.03	0.82
63		-	actin, beta pseudogene 3	ACTBP3	chr18q21.33	-
64		-	actin, beta pseudogene 4	ACTBP4	chr5q31.1	-
66		-	actin, beta pseudogene 6	ACTBP6	chr8q21.2	-
67		-	actin, beta pseudogene 7	ACTBP7	chr15q15.3	-
68		-	actin, beta pseudogene 8	ACTBP8	chr6q15	-
69		-	actin, beta pseudogene 9	ACTBP9	chr18q21.33	-
70	205132_at	Hs.118127	actin, alpha, cardiac muscle 1	ACTC1	chr15q11-q14	ENSG00000159251	A8K3K1 /// B3KPP5 /// B4DUI8 /// P62736 /// P68032 /// Q13707 /// Q562S2 /// Q5T9N7	102545	NP_005150	0006915 // apoptosis // inferred from sequence or structural similarity /// 0006915 // apoptosis // inferred from electronic annotation /// 0006936 // muscle contraction // inferred from electronic annotation /// 0008217 // regulation of blood pressure // inferred from electronic annotation /// 0009615 // response to virus // inferred from expression pattern /// 0014829 // vascular smooth muscle …	0005625 // soluble fraction // inferred from electronic annotation /// 0005737 // cytoplasm // inferred from electronic annotation /// 0005856 // cytoskeleton // inferred from electronic annotation /// 0005884 // actin filament // inferred from direct assay /// 0015629 // actin cytoskeleton // inferred from electronic annotation /// 0030017 // sarcomere // inferred from direct assay /// 0030485 /…	0000166 // nucleotide binding // inferred from electronic annotation /// 0005515 // protein binding // inferred from electronic annotation /// 0005524 // ATP binding // inferred from direct assay /// 0005524 // ATP binding // inferred from electronic annotation /// 0016887 // ATPase activity // inferred from direct assay /// 0017022 // myosin binding // inferred from physical interaction	---									1.4232	NO	NO	YES	NO	NO											Published Relationship below threshold	0.05	2.29
71	211995_x_at; 212363_x_at; 224585_x_at; 211970_x_at; 212988_x_at; 221607_x_at; 201550_x_at; 213214_x_at; 211983_x_at	Hs.514581	actin, gamma 1	ACTG1	chr17q25	ENSG00000184009	A0AUL6 /// A1E282 /// A4UCT3 /// A5GZ75 /// B3KWQ3 /// B4DVQ0 /// B4E3A4 /// B7ZAP6 /// C9JTX5 /// C9JUM1 /// C9JZR7 /// P60709 /// P63261 /// Q1KLZ0 /// Q53G76 /// Q53G99 /// Q53GK6 /// Q562L3 /// Q562L5 /// Q562L6 /// Q562L9 /// Q562M3 /// Q562M5 /// Q562N0 /// Q562N2 /// Q562N8 /// Q562P0 /// Q562R8 /// Q562S0 /// Q562U1 /// Q562U2 /// Q562V5 /// Q562X2 /// Q562X7 /// Q562X9 /// Q562Y6 /// Q56…	102565	NP_001605	0006928 // cellular component movement // traceable author statement /// 0007409 // axonogenesis // inferred from electronic annotation /// 0051592 // response to calcium ion // inferred from electronic annotation	0005737 // cytoplasm // inferred from electronic annotation /// 0005737 // cytoplasm // traceable author statement /// 0005829 // cytosol // not recorded /// 0005856 // cytoskeleton // traceable author statement /// 0005856 // cytoskeleton // inferred from electronic annotation /// 0030424 // axon // inferred from electronic annotation /// 0030529 // ribonucleoprotein complex // inferred from dir…	0000166 // nucleotide binding // inferred from electronic annotation /// 0005200 // structural constituent of cytoskeleton // inferred by curator /// 0005200 // structural constituent of cytoskeleton // traceable author statement /// 0005515 // protein binding // inferred from physical interaction /// 0005515 // protein binding // inferred from electronic annotation /// 0005524 // ATP binding // …	---									1.2286	NO	NO	YES	NO	NO											Published Relationship below threshold	0.04	1.07
72	241148_at; 202274_at	Hs.516105	actin, gamma 2, smooth muscle, enteric	ACTG2	chr2p13.1	ENSG00000163017	B3KW67 /// B4E315 /// B8ZZJ2 /// C9JFL5 /// P63267 /// Q562S2	102545	NP_001606	0006936 // muscle contraction // not recorded /// 0008217 // regulation of blood pressure // inferred from electronic annotation /// 0014829 // vascular smooth muscle contraction // inferred from electronic annotation	0005737 // cytoplasm // inferred from electronic annotation /// 0005856 // cytoskeleton // inferred from electronic annotation /// 0015629 // actin cytoskeleton // inferred from electronic annotation /// 0030485 // smooth muscle contractile fiber // inferred from electronic annotation	0000166 // nucleotide binding // inferred from electronic annotation /// 0005515 // protein binding // inferred from electronic annotation /// 0005524 // ATP binding // inferred from electronic annotation	---									1.4095	NO	NO	YES	NO	NO											Published Relationship below threshold	0.06	3.97	17	2.53	Published Relationship below threshold
73		-	actin, gamma 1 pseudogene 1	ACTG1P1	chr3q23	-
74		-	actin, gamma 1 pseudogene 2	ACTG1P2	chrYq11	-
75		-	actin, gamma 1 pseudogene 3	ACTG1P3	chr20p13	-
78		-	actin, gamma 1 pseudogene 6	ACTG1P6	chr1p21	-			-
79		-	actin, gamma 1 pseudogene 7	ACTG1P7	chr1p21	-			-
80		-	actin, gamma 1 pseudogene 8	ACTG1P8	chr1p21	-			-
81	200601_at	Hs.270291	actinin, alpha 4	ACTN4	chr19q13	ENSG00000130402	A4K467 /// B4DSX0 /// B4E337 /// O43707 /// Q96BG6	604639	NP_004915	0001666 // response to hypoxia // inferred from electronic annotation /// 0006810 // transport // inferred from electronic annotation /// 0015031 // protein transport // inferred from electronic annotation /// 0032417 // positive regulation of sodium:hydrogen antiporter activity // non-traceable author statement /// 0042981 // regulation of apoptosis // non-traceable author statement /// 0042981 …	0001725 // stress fiber // inferred from electronic annotation /// 0005634 // nucleus // inferred from direct assay /// 0005634 // nucleus // inferred from electronic annotation /// 0005730 // nucleolus // inferred from direct assay /// 0005737 // cytoplasm // inferred from direct assay /// 0005737 // cytoplasm // inferred from electronic annotation /// 0015629 // actin cytoskeleton // inferred f…	0001882 // nucleoside binding // inferred from direct assay /// 0003779 // actin binding // traceable author statement /// 0003779 // actin binding // inferred from electronic annotation /// 0005178 // integrin binding // traceable author statement /// 0005509 // calcium ion binding // inferred from electronic annotation /// 0005515 // protein binding // inferred from physical interaction /// 000…	---									0	NO	NO	NO	NO	YES	ACTN4	1	0	-0.63
82		-	actin, gamma 1 pseudogene 9	ACTG1P9	chr6p12.3	-
83		-	actin, gamma 1 pseudogene 10	ACTG1P10	chrXp11.22	-
84		-	actin-like 4	ACTL4	chr3pter-q21	-			-
86	202666_s_at	Hs.435326	actin-like 6A	ACTL6A	chr3q26.33	ENSG00000136518	C9JQT2 /// D3DNR9 /// O96019 /// Q53FS0 /// Q6FI97	604958	NP_004292 /// NP_817126 /// NP_829888	0006338 // chromatin remodeling // inferred from electronic annotation /// 0006338 // chromatin remodeling // traceable author statement /// 0006350 // transcription // inferred from electronic annotation /// 0007165 // signal transduction // traceable author statement /// 0007399 // nervous system development // inferred from electronic annotation /// 0016568 // chromatin modification // inferre…	0005634 // nucleus // inferred from electronic annotation /// 0005886 // plasma membrane // inferred from direct assay /// 0016514 // SWI/SNF complex // inferred from direct assay /// 0016585 // chromatin remodeling complex // inferred from electronic annotation /// 0035267 // NuA4 histone acetyltransferase complex // inferred from direct assay /// 0071564 // npBAF complex // inferred from sequen…	0003682 // chromatin binding // inferred from electronic annotation /// 0003682 // chromatin binding // traceable author statement /// 0005515 // protein binding // inferred from electronic annotation /// 0005524 // ATP binding // inferred from electronic annotation	---									0.6186	YES	NO	YES	NO	YES	ACTL6A										Published Relationship below threshold	0.12	4.16
87	237401_at; 211160_x_at; 208637_x_at; 208636_at	Hs.509765	actinin, alpha 1	ACTN1	chr14q24.1-q24.2|14q24|14q22-q24	ENSG00000072110	A1L0V1 /// B3KUX9 /// B3V8S3 /// B4DFY0 /// B4DHH3 /// B4DRP5 /// B7TY16 /// B7Z565 /// P12814 /// Q1HE25 /// Q5ZEZ4 /// Q86TX4	102575	NP_001093 /// NP_001123476 /// NP_001123477	0042981 // regulation of apoptosis // non-traceable author statement /// 0048041 // focal adhesion assembly // inferred from mutant phenotype /// 0051017 // actin filament bundle assembly // inferred from electronic annotation /// 0051271 // negative regulation of cellular component movement // inferred from mutant phenotype	0001725 // stress fiber // inferred from electronic annotation /// 0005634 // nucleus // inferred from electronic annotation /// 0005730 // nucleolus // inferred from direct assay /// 0005737 // cytoplasm // inferred from electronic annotation /// 0005829 // cytosol // not recorded /// 0005856 // cytoskeleton // inferred from electronic annotation /// 0005925 // focal adhesion // inferred from mu…	0003779 // actin binding // inferred from electronic annotation /// 0005178 // integrin binding // inferred from direct assay /// 0005509 // calcium ion binding // inferred from electronic annotation /// 0005515 // protein binding // inferred from physical interaction /// 0005515 // protein binding // inferred from electronic annotation /// 0017166 // vinculin binding // inferred from physical in…	---									0	NO	NO	NO	NO	YES	ACTN1	0.5	0	-0.93							Published Relationship below threshold	0.21	10.38	50	4.26	Published Relationship below threshold
88	203862_s_at; 203861_s_at; 203864_s_at; 203863_at	Hs.498178	actinin, alpha 2	ACTN2	chr1q42-q43	ENSG00000077522	B2RCS5 /// B7Z2N5 /// B7Z4K1 /// B7Z4P6 /// B7Z4P8 /// B7Z4V1 /// P35609 /// Q59FD9	102574	NP_001094	0006936 // muscle contraction // inferred from electronic annotation /// 0007155 // cell adhesion // traceable author statement /// 0030035 // microspike assembly // inferred from direct assay /// 0042981 // regulation of apoptosis // non-traceable author statement /// 0048041 // focal adhesion assembly // inferred from mutant phenotype /// 0051289 // protein homotetramerization // inferred from …	0005730 // nucleolus // inferred from direct assay /// 0005737 // cytoplasm // inferred from electronic annotation /// 0005829 // cytosol // not recorded /// 0005856 // cytoskeleton // non-traceable author statement /// 0005884 // actin filament // traceable author statement /// 0005925 // focal adhesion // inferred from mutant phenotype /// 0015629 // actin cytoskeleton // inferred from direct a…	0003779 // actin binding // inferred from electronic annotation /// 0005178 // integrin binding // traceable author statement /// 0005509 // calcium ion binding // inferred from electronic annotation /// 0005515 // protein binding // inferred from physical interaction /// 0005515 // protein binding // inferred from electronic annotation /// 0008307 // structural constituent of muscle // traceable…	---									0							0	0	-0.95							Published Relationship below threshold	0.11	2.53
89	206891_at	Hs.654432	actinin, alpha 3	ACTN3	chr11q13.1	ENSG00000248746	B2R8Y4 /// B4DZQ2 /// Q08043 /// Q4JCP9 /// Q4VAM3	102574	NP_001095	0042981 // regulation of apoptosis // non-traceable author statement /// 0048041 // focal adhesion assembly // inferred from mutant phenotype	0005884 // actin filament // traceable author statement /// 0005925 // focal adhesion // inferred from mutant phenotype /// 0031143 // pseudopodium // traceable author statement	0003779 // actin binding // inferred from electronic annotation /// 0005178 // integrin binding // traceable author statement /// 0005509 // calcium ion binding // inferred from electronic annotation /// 0005515 // protein binding // inferred from physical interaction /// 0008307 // structural constituent of muscle // traceable author statement /// 0042803 // protein homodimerization activity // …	---									0							0.44	0	-0.98							Published Relationship below threshold	0.05	2.39
90	203935_at	Hs.470316	activin A receptor, type I	ACVR1	chr2q23-q24	ENSG00000115170	B4DN51 /// C9J1R3 /// C9JHJ7 /// C9JW28 /// D3DPA4 /// Q04771 /// Q53SF4 /// Q53SV1	102577	NP_001096 /// NP_001104537	0000082 // G1/S transition of mitotic cell cycle // inferred from mutant phenotype /// 0001569 // patterning of blood vessels // inferred from electronic annotation /// 0001655 // urogenital system development // inferred from electronic annotation /// 0001701 // in utero embryonic development // inferred from electronic annotation /// 0001702 // gastrulation with mouth forming second // inferred…	0005887 // integral to plasma membrane // inferred from direct assay /// 0005887 // integral to plasma membrane // inferred from electronic annotation /// 0016020 // membrane // inferred from electronic annotation /// 0016021 // integral to membrane // inferred from electronic annotation /// 0045177 // apical part of cell // inferred from electronic annotation /// 0048179 // activin receptor comp…	0000166 // nucleotide binding // inferred from electronic annotation /// 0004672 // protein kinase activity // inferred from electronic annotation /// 0004674 // protein serine/threonine kinase activity // inferred from direct assay /// 0004674 // protein serine/threonine kinase activity // inferred from electronic annotation /// 0004675 // transmembrane receptor protein serine/threonine kinase a…	ENSP00000387273 // span:124-146 // numtm:1 /// ENSP00000263640 // span:124-146 // numtm:1	DB00171; DB08597								0	YES	NO	YES	NO	YES	ACVR1	1	1	0.75			STKR				Published Relationship below threshold	0.37	20.71
91	208222_at; 208218_s_at; 213198_at; 208223_s_at; 205209_at; 208219_at	Hs.438918	activin A receptor, type IB	ACVR1B	chr12q13	ENSG00000135503	B7Z5L8 /// B7Z5W5 /// P36896	601300	NP_004293 /// NP_064732 /// NP_064733	0000082 // G1/S transition of mitotic cell cycle // inferred from direct assay /// 0001701 // in utero embryonic development // inferred from electronic annotation /// 0001942 // hair follicle development // inferred from electronic annotation /// 0006468 // protein phosphorylation // inferred from direct assay /// 0006468 // protein phosphorylation // inferred from electronic annotation /// 0006…	0005887 // integral to plasma membrane // inferred from direct assay /// 0009986 // cell surface // inferred from direct assay /// 0016020 // membrane // inferred from electronic annotation /// 0016021 // integral to membrane // inferred from electronic annotation /// 0048179 // activin receptor complex // inferred from electronic annotation	0000166 // nucleotide binding // inferred from electronic annotation /// 0004672 // protein kinase activity // inferred from electronic annotation /// 0004674 // protein serine/threonine kinase activity // inferred from direct assay /// 0004674 // protein serine/threonine kinase activity // inferred from electronic annotation /// 0004675 // transmembrane receptor protein serine/threonine kinase a…	NP_064733.3 // span:127-149 // numtm:1 /// NP_064732.3 // span:75-97 // numtm:1 /// ENSP00000257963 // span:127-149 // numtm:1; NP_064733.3 // span:127-149 // numtm:1 /// NP_064732.3 // span:75-97 // numtm:1 /// GENSCAN00000035226 // span:103-125 // numtm:1 /// ENSP00000257963 // span:127-149 // numtm:1; ---	DB00171								0	YES	NO	YES	NO	YES	ACVR1B						STKR				Published Relationship below threshold	0.23	10.29
92	205327_s_at; 228416_at	Hs.470174	activin A receptor, type IIA	ACVR2A	chr2q22.3	ENSG00000121989	B4DWQ2 /// D3DP85 /// P27037	102581	NP_001607	0001702 // gastrulation with mouth forming second // inferred from electronic annotation /// 0006468 // protein phosphorylation // inferred from electronic annotation /// 0007178 // transmembrane receptor protein serine/threonine kinase signaling pathway // traceable author statement /// 0007178 // transmembrane receptor protein serine/threonine kinase signaling pathway // inferred from electroni…	0005737 // cytoplasm // inferred from direct assay /// 0005886 // plasma membrane // not recorded /// 0005887 // integral to plasma membrane // traceable author statement /// 0016020 // membrane // inferred from electronic annotation /// 0016021 // integral to membrane // inferred from electronic annotation /// 0034673 // inhibin-betaglycan-ActRII complex // inferred from direct assay	0000166 // nucleotide binding // inferred from electronic annotation /// 0004672 // protein kinase activity // inferred from electronic annotation /// 0004674 // protein serine/threonine kinase activity // inferred from electronic annotation /// 0004675 // transmembrane receptor protein serine/threonine kinase activity // traceable author statement /// 0004675 // transmembrane receptor protein se…	ENSP00000241416 // span:139-161 // numtm:1 /// ENSP00000384338 // span:139-161 // numtm:1									0	YES	NO	YES	YES	YES	ACVR2A						STKR				Published Relationship below threshold	0.32	15.21
93	1559548_at; 236126_at; 220028_at	Hs.174273	activin A receptor, type IIB	ACVR2B	chr3p22	ENSG00000114739	Q13705 /// Q4VAU9 /// Q59FL1 /// Q71UM3	602730	NP_001097	0001501 // skeletal system development // inferred from electronic annotation /// 0001702 // gastrulation with mouth forming second // inferred from electronic annotation /// 0001822 // kidney development // inferred from electronic annotation /// 0006468 // protein phosphorylation // inferred from electronic annotation /// 0007165 // signal transduction // inferred from direct assay /// 0007178 …	0005737 // cytoplasm // inferred from direct assay /// 0005886 // plasma membrane // not recorded /// 0005887 // integral to plasma membrane // traceable author statement /// 0009986 // cell surface // inferred from direct assay /// 0016020 // membrane // inferred from electronic annotation /// 0016021 // integral to membrane // inferred from electronic annotation	0000166 // nucleotide binding // inferred from electronic annotation /// 0004672 // protein kinase activity // inferred from electronic annotation /// 0004674 // protein serine/threonine kinase activity // inferred from mutant phenotype /// 0004674 // protein serine/threonine kinase activity // inferred from electronic annotation /// 0004675 // transmembrane receptor protein serine/threonine kina…	GENSCAN00000020416 // span:183-205 // numtm:1 /// ENSP00000340361 // span:138-160 // numtm:1; ---									0	YES	NO	YES	NO	YES	ACVR2B	1	1	0.21			STKR				Published Relationship below threshold	0.25	10.29
94	226950_at; 210838_s_at	Hs.591026	activin A receptor type II-like 1	ACVRL1	chr12q11-q14	ENSG00000139567	B4DPT9 /// B4DUF0 /// B4E0D4 /// P37023	601288	NP_000011 /// NP_001070869	0001525 // angiogenesis // inferred from mutant phenotype /// 0001525 // angiogenesis // inferred from electronic annotation /// 0001701 // in utero embryonic development // inferred from electronic annotation /// 0006468 // protein phosphorylation // inferred from direct assay /// 0006468 // protein phosphorylation // inferred from electronic annotation /// 0007162 // negative regulation of cell…	0005887 // integral to plasma membrane // inferred from direct assay /// 0009986 // cell surface // inferred from direct assay /// 0016020 // membrane // inferred from electronic annotation /// 0016021 // integral to membrane // inferred from electronic annotation	0000166 // nucleotide binding // inferred from electronic annotation /// 0004672 // protein kinase activity // inferred from electronic annotation /// 0004674 // protein serine/threonine kinase activity // inferred from direct assay /// 0004674 // protein serine/threonine kinase activity // inferred from electronic annotation /// 0004675 // transmembrane receptor protein serine/threonine kinase a…	GENSCAN00000035270 // span:364-386 // numtm:1 /// ENSP00000267008 // span:119-141 // numtm:1 /// ENSP00000373574 // span:119-141 // numtm:1; ENSP00000267008 // span:119-141 // numtm:1 /// ENSP00000373574 // span:119-141 // numtm:1	DB00171								0	YES	YES	YES	YES	YES	ACVRL1	1	0.96	0.63			STKR							13	2.2	3
95	238849_at	Hs.334707	Aminoacylase 1	ACY1	chr3p21.1	ENSG00000114786 /// ENSG00000243989	B4DPC3 /// Q03154 /// Q9BUJ0	104640	NP_000657	0006508 // proteolysis // inferred from electronic annotation /// 0006520 // cellular amino acid metabolic process // inferred from electronic annotation /// 0008152 // metabolic process // inferred from electronic annotation	0005737 // cytoplasm // inferred from electronic annotation /// 0005829 // cytosol // traceable author statement /// 0016020 // membrane // inferred from electronic annotation /// 0016021 // integral to membrane // inferred from electronic annotation	0004046 // aminoacylase activity // inferred from electronic annotation /// 0004046 // aminoacylase activity // traceable author statement /// 0005515 // protein binding // inferred from electronic annotation /// 0008237 // metallopeptidase activity // inferred from electronic annotation /// 0016787 // hydrolase activity // inferred from electronic annotation /// 0046872 // metal ion binding // i…	---	DB00128								0.8001	YES	YES	YES	NO	NO		0.5	0	-0.95							Published Relationship below threshold	0.23	6.88
97	205260_s_at	Hs.18573	acylphosphatase 1, erythrocyte (common) type	ACYP1	chr14q24.3	ENSG00000119640	A6NDV8 /// P07311	600875	NP_001098 /// NP_982355	0006796 // phosphate metabolic process // traceable author statement	---	0003998 // acylphosphatase activity // inferred from electronic annotation /// 0003998 // acylphosphatase activity // traceable author statement /// 0016787 // hydrolase activity // inferred from electronic annotation	---									0							0.2	0.2	-0.75
98	206833_s_at	Hs.516173	acylphosphatase 2, muscle type	ACYP2	chr2p16.2	ENSG00000170634	P14621 /// Q4ZFV7 /// Q53TK7	102595	NP_612457	0006796 // phosphate metabolic process // traceable author statement	0005739 // mitochondrion // inferred from electronic annotation	0003998 // acylphosphatase activity // inferred from electronic annotation /// 0003998 // acylphosphatase activity // traceable author statement /// 0016787 // hydrolase activity // inferred from electronic annotation	---	DB01942								0																Published Relationship below threshold	0.03	0.83
100	204639_at; 216705_s_at	Hs.654536	adenosine deaminase	ADA	chr20q13.12	ENSG00000196839	P00813	608959	NP_000013	0001666 // response to hypoxia // inferred from direct assay /// 0001701 // in utero embryonic development // inferred from electronic annotation /// 0001829 // trophectodermal cell differentiation // inferred from electronic annotation /// 0001889 // liver development // inferred from electronic annotation /// 0001890 // placenta development // inferred from electronic annotation /// 0002314 // …	0005615 // extracellular space // inferred from electronic annotation /// 0005737 // cytoplasm // inferred from direct assay /// 0005737 // cytoplasm // inferred from electronic annotation /// 0005764 // lysosome // inferred from direct assay /// 0005829 // cytosol // not recorded /// 0005886 // plasma membrane // inferred from direct assay /// 0005886 // plasma membrane // inferred from electron…	0001883 // purine nucleoside binding // inferred from electronic annotation /// 0004000 // adenosine deaminase activity // not recorded /// 0004000 // adenosine deaminase activity // inferred from direct assay /// 0004000 // adenosine deaminase activity // inferred from sequence or structural similarity /// 0004000 // adenosine deaminase activity // inferred from electronic annotation /// 0005515…	---	DB00552; DB00975; DB02096; DB02472; DB02616; DB02830; DB03015; DB03220; DB03370; DB03572; DB04218; DB04440; DB07711; DB07783; DB07785; DB07786	DB00194; DB00277; DB00640; DB00974; DB01280			NCT00924001 (fludarabine) NCT01271907				Known target of FDA-approved oral small-molecular drug	NO	YES	YES	YES	YES	ADA							10.9	1.06	77.9	Published Relationship below threshold	2.21	75.72	22	2.85	10.9
101	205180_s_at; 205179_s_at	Hs.720760	ADAM metallopeptidase domain 8	ADAM8	chr10q26.3	ENSG00000151651	B4DVM6 /// B7Z923 /// P78325 /// Q14C66	602267	NP_001100 /// NP_001157961 /// NP_001157962	0006508 // proteolysis // inferred from electronic annotation /// 0007229 // integrin-mediated signaling pathway // inferred from electronic annotation	0005887 // integral to plasma membrane // traceable author statement /// 0016020 // membrane // inferred from electronic annotation /// 0016021 // integral to membrane // inferred from electronic annotation	0004222 // metalloendopeptidase activity // inferred from electronic annotation /// 0005515 // protein binding // inferred from physical interaction /// 0008233 // peptidase activity // inferred from electronic annotation /// 0008237 // metallopeptidase activity // traceable author statement /// 0008237 // metallopeptidase activity // inferred from electronic annotation /// 0008270 // zinc ion bi…	GENSCAN00000032163 // span:852-874 // numtm:1; ---									0	YES	NO	NO	YES	YES	ADAM8													12	2.17	Published Relationship below threshold
102	214895_s_at; 202603_at; 202604_x_at	Hs.578508	ADAM metallopeptidase domain 10	ADAM10	chr15q2|15q22	ENSG00000137845	A0AV88 /// A8MY20 /// B4DU28 /// B5MC71 /// C9J994 /// C9J9B4 /// O14672	602192	NP_001101	0001701 // in utero embryonic development // inferred from sequence or structural similarity /// 0001701 // in utero embryonic development // inferred from electronic annotation /// 0006468 // protein phosphorylation // inferred from sequence or structural similarity /// 0006468 // protein phosphorylation // inferred from electronic annotation /// 0006508 // proteolysis // inferred from electroni…	0005634 // nucleus // inferred from sequence or structural similarity /// 0005634 // nucleus // inferred from electronic annotation /// 0005737 // cytoplasm // inferred from sequence or structural similarity /// 0005737 // cytoplasm // inferred from electronic annotation /// 0005794 // Golgi apparatus // inferred from direct assay /// 0005798 // Golgi-associated vesicle // inferred from direct as…	0004175 // endopeptidase activity // inferred from sequence or structural similarity /// 0004175 // endopeptidase activity // inferred from electronic annotation /// 0004222 // metalloendopeptidase activity // non-traceable author statement /// 0004222 // metalloendopeptidase activity // inferred from electronic annotation /// 0005102 // receptor binding // non-traceable author statement /// 0005…	ENSP00000260408 // span:674-696 // numtm:1 /// ENSP00000379444 // span:673-695 // numtm:1									0.4988	YES	NO	NO	YES	YES	ADAM10										Published Relationship below threshold	1.2	76.21
103	201786_s_at	Hs.12341	adenosine deaminase, RNA-specific	ADAR	chr1q21.1-q21.2	ENSG00000160710	A2IBT1 /// A2IBT2 /// B7Z8Y3 /// D3DV76 /// P55265 /// Q59EC0	146928	NP_001020278 /// NP_001102 /// NP_001180424 /// NP_056655 /// NP_056656	0006396 // RNA processing // inferred from electronic annotation /// 0006397 // mRNA processing // inferred from electronic annotation /// 0016553 // base conversion or substitution editing // inferred from direct assay /// 0031047 // gene silencing by RNA // inferred from electronic annotation /// 0043066 // negative regulation of apoptosis // inferred from electronic annotation	0005622 // intracellular // inferred from electronic annotation /// 0005634 // nucleus // inferred from direct assay /// 0005634 // nucleus // traceable author statement /// 0005634 // nucleus // inferred from electronic annotation /// 0005730 // nucleolus // inferred from direct assay /// 0005730 // nucleolus // inferred from electronic annotation /// 0005737 // cytoplasm // traceable author sta…	0003677 // DNA binding // inferred from electronic annotation /// 0003723 // RNA binding // inferred from electronic annotation /// 0003725 // double-stranded RNA binding // inferred from electronic annotation /// 0003726 // double-stranded RNA adenosine deaminase activity // inferred from direct assay /// 0003726 // double-stranded RNA adenosine deaminase activity // non-traceable author stateme…	---									0.1126	NO	NO	NO	YES	YES	ADAR	0.14	0	-0.97							Published Relationship below threshold	0.23	9.59
104	207999_s_at; 234799_at; 234539_at; 209979_at; 203865_s_at	Hs.474018	adenosine deaminase, RNA-specific, B1	ADARB1	chr21q22.3	ENSG00000197381	C3TTQ2 /// C9JSZ7 /// C9JUP4 /// O43263 /// P78563 /// Q4AE77 /// Q4AE81 /// Q6P0M9 /// Q86XN4 /// Q8NFA1 /// Q8TCX7	601218	NP_001103 /// NP_001153702 /// NP_056648 /// NP_056649	0006396 // RNA processing // inferred from direct assay /// 0006396 // RNA processing // inferred from electronic annotation /// 0006397 // mRNA processing // inferred from electronic annotation /// 0016553 // base conversion or substitution editing // inferred by curator /// 0016556 // mRNA modification // inferred from electronic annotation	0005622 // intracellular // inferred from electronic annotation /// 0005634 // nucleus // inferred from direct assay /// 0005654 // nucleoplasm // inferred from electronic annotation /// 0005730 // nucleolus // inferred from electronic annotation	0003723 // RNA binding // inferred from direct assay /// 0003723 // RNA binding // inferred from electronic annotation /// 0003725 // double-stranded RNA binding // inferred from direct assay /// 0003725 // double-stranded RNA binding // inferred from electronic annotation /// 0003726 // double-stranded RNA adenosine deaminase activity // inferred from direct assay /// 0003729 // mRNA binding // …	---									0	NO	NO	NO	YES	YES	ADARB1	1	1	0.54							Published Relationship below threshold	0.2	5.66
105	220648_at; 237437_s_at	Hs.657984	adenosine deaminase, RNA-specific, B2	ADARB2	chr10p15.3	ENSG00000185736	A4VCH5 /// A8K1I0 /// Q5VW42 /// Q5VW43 /// Q86X17 /// Q9NS39	602065	NP_061172	0006396 // RNA processing // inferred from electronic annotation /// 0006397 // mRNA processing // inferred from electronic annotation	0005622 // intracellular // inferred from electronic annotation /// 0005634 // nucleus // inferred from electronic annotation	0003723 // RNA binding // inferred from electronic annotation /// 0003725 // double-stranded RNA binding // inferred from electronic annotation /// 0003725 // double-stranded RNA binding // traceable author statement /// 0003727 // single-stranded RNA binding // traceable author statement /// 0004000 // adenosine deaminase activity // inferred from electronic annotation /// 0004000 // adenosine d…	---									0																Published Relationship below threshold	0.02	0.48
106		-	adenosine deaminase complexing protein 1	ADCP1		-			-
107	215340_at; 213245_at; 215348_at; 235049_at; 232062_at	Hs.192215	adenylate cyclase 1 (brain)	ADCY1	chr7p13-p12	ENSG00000164742	C9J1J0 /// Q08828 /// Q59FG4 /// Q8NFM5	103072	NP_066939	0006171 // cAMP biosynthetic process // non-traceable author statement /// 0006171 // cAMP biosynthetic process // inferred from electronic annotation /// 0007189 // activation of adenylate cyclase activity by G-protein signaling pathway // not recorded /// 0007193 // inhibition of adenylate cyclase activity by G-protein signaling pathway // not recorded /// 0007409 // axonogenesis // inferred fr…	0005886 // plasma membrane // not recorded /// 0005886 // plasma membrane // inferred from direct assay /// 0016020 // membrane // inferred from electronic annotation /// 0016021 // integral to membrane // non-traceable author statement /// 0016021 // integral to membrane // inferred from electronic annotation	0000166 // nucleotide binding // inferred from electronic annotation /// 0004016 // adenylate cyclase activity // not recorded /// 0004016 // adenylate cyclase activity // inferred from electronic annotation /// 0005516 // calmodulin binding // non-traceable author statement /// 0005516 // calmodulin binding // inferred from electronic annotation /// 0005524 // ATP binding // inferred from electr…	ENSP00000297323 // span:59-81,96-113,125-147,162-179,181-203,213-235,609-631,635-657,677-699 // numtm:9; ---	DB00131; DB00171								0	YES	YES	YES	NO	YES	ADCY1										Published Relationship below threshold	0.78	21.82
108	217687_at; 213217_at; 213219_at	Hs.481545	adenylate cyclase 2 (brain)	ADCY2	chr5p15.3	ENSG00000078295	B3KVN7 /// B4DID1 /// B4DSJ6 /// B4E1Z0 /// B7Z2C1 /// Q08462 /// Q68D02 /// Q71UM8 /// Q7RTV6	103071	NP_065433	0006171 // cAMP biosynthetic process // non-traceable author statement /// 0006171 // cAMP biosynthetic process // inferred from electronic annotation /// 0007189 // activation of adenylate cyclase activity by G-protein signaling pathway // not recorded /// 0007193 // inhibition of adenylate cyclase activity by G-protein signaling pathway // not recorded /// 0009190 // cyclic nucleotide biosynthe…	0005624 // membrane fraction // inferred from electronic annotation /// 0005737 // cytoplasm // inferred from direct assay /// 0005886 // plasma membrane // not recorded /// 0005886 // plasma membrane // inferred from direct assay /// 0016020 // membrane // inferred from sequence or structural similarity /// 0016020 // membrane // inferred from electronic annotation /// 0016021 // integral to mem…	0000166 // nucleotide binding // inferred from electronic annotation /// 0004016 // adenylate cyclase activity // non-traceable author statement /// 0004016 // adenylate cyclase activity // inferred from electronic annotation /// 0005524 // ATP binding // inferred from electronic annotation /// 0008294 // calcium- and calmodulin-responsive adenylate cyclase activity // inferred from electronic an…	GENSCAN00000031270 // span:209-231,251-273,280-302 // numtm:3 /// ENSP00000342952 // span:44-66,76-98,105-127,137-154,159-181,186-208,600-622,627-649,680-702,734-756,763-785,805-822 // numtm:12	DB02587; DB06843								0	NO	YES	YES	NO	YES	ADCY2										Published Relationship below threshold	0.04	1.19
109	209320_at; 209321_s_at	Hs.467898	adenylate cyclase 3	ADCY3	chr2p23.3	ENSG00000138031	B3KNM3 /// B3KT86 /// B3KVJ0 /// B7ZLX9 /// C9J8E0 /// C9J969 /// C9JEN9 /// C9JLX3 /// C9JVQ8 /// C9JYB5 /// O60266 /// Q8NBM1	600291	NP_004027	0006171 // cAMP biosynthetic process // inferred from electronic annotation /// 0007143 // female meiosis // inferred from electronic annotation /// 0007165 // signal transduction // traceable author statement /// 0007189 // activation of adenylate cyclase activity by G-protein signaling pathway // not recorded /// 0007193 // inhibition of adenylate cyclase activity by G-protein signaling pathway…	0005624 // membrane fraction // inferred from electronic annotation /// 0005634 // nucleus // inferred from electronic annotation /// 0005737 // cytoplasm // inferred from direct assay /// 0005886 // plasma membrane // not recorded /// 0005886 // plasma membrane // inferred from direct assay /// 0005886 // plasma membrane // inferred from electronic annotation /// 0005886 // plasma membrane // tr…	0000166 // nucleotide binding // inferred from electronic annotation /// 0004016 // adenylate cyclase activity // not recorded /// 0004016 // adenylate cyclase activity // inferred from electronic annotation /// 0004016 // adenylate cyclase activity // traceable author statement /// 0005515 // protein binding // inferred from electronic annotation /// 0005516 // calmodulin binding // inferred fro…	ENSP00000384484 // span:294-316,337-359,364-386,427-444 // numtm:4 /// ENSP00000260600 // span:78-100,105-125,138-160,170-187,189-211,226-245,632-651,661-683,711-733,753-772,777-799,840-857 // numtm:12									0	NO	NO	YES	YES	YES	ADCY3										Published Relationship below threshold	0.07	2.32
111	242891_at; 228182_at	Hs.593293	adenylate cyclase 5	ADCY5	chr3q13.2-q21	ENSG00000173175	B3KSK8 /// B3KWA8 /// B7Z2C7 /// B7Z801 /// B7Z8A6 /// B7ZB23 /// C9JQ38 /// C9JRT8 /// O95622; B3KSK8 /// B3KWA8 /// B7Z2C7 /// B7Z801 /// B7Z8A6 /// B7ZB23 /// O95622	600293	NP_899200	0001973 // adenosine receptor signaling pathway // inferred from electronic annotation /// 0006171 // cAMP biosynthetic process // inferred from electronic annotation /// 0007189 // activation of adenylate cyclase activity by G-protein signaling pathway // not recorded /// 0007189 // activation of adenylate cyclase activity by G-protein signaling pathway // inferred from electronic annotation ///…	0005886 // plasma membrane // not recorded /// 0005886 // plasma membrane // inferred from electronic annotation /// 0016020 // membrane // inferred from electronic annotation /// 0016021 // integral to membrane // inferred from electronic annotation	0000166 // nucleotide binding // inferred from electronic annotation /// 0004016 // adenylate cyclase activity // inferred from electronic annotation /// 0005524 // ATP binding // inferred from electronic annotation /// 0016829 // lyase activity // inferred from electronic annotation /// 0016849 // phosphorus-oxygen lyase activity // inferred from electronic annotation /// 0046872 // metal ion bi…	ENSP00000419361 // span:194-216,237-259,269-287,299-318,328-345,761-783,787-809,834-856,909-931,933-955,984-1003 // numtm:11; ---	DB02587; DB06843								0	NO	NO	YES	NO	YES	ADCY5										Published Relationship below threshold	0.13	2.95
112	216743_at; 209195_s_at	Hs.525401	adenylate cyclase 6	ADCY6	chr12q12-q13	ENSG00000174233	B4DG74 /// O43306 /// Q6LCE1 /// Q9NR74	600294	NP_056085 /// NP_066193	0006171 // cAMP biosynthetic process // inferred from electronic annotation /// 0007189 // activation of adenylate cyclase activity by G-protein signaling pathway // not recorded /// 0007193 // inhibition of adenylate cyclase activity by G-protein signaling pathway // not recorded /// 0009190 // cyclic nucleotide biosynthetic process // inferred from electronic annotation /// 0009755 // hormone-m…	0005624 // membrane fraction // inferred from electronic annotation /// 0005768 // endosome // inferred from electronic annotation /// 0005886 // plasma membrane // not recorded /// 0005886 // plasma membrane // inferred from electronic annotation /// 0016020 // membrane // inferred from electronic annotation /// 0016021 // integral to membrane // inferred from electronic annotation /// 0031528 /…	0000166 // nucleotide binding // inferred from electronic annotation /// 0004016 // adenylate cyclase activity // inferred from electronic annotation /// 0005102 // receptor binding // inferred from electronic annotation /// 0005515 // protein binding // inferred from physical interaction /// 0005524 // ATP binding // inferred from electronic annotation /// 0008294 // calcium- and calmodulin-resp…	ENSP00000350536 // span:152-174,178-197,209-231,236-253,260-278,288-310,669-691,701-723,743-765,780-802,839-861 // numtm:11 /// ENSP00000311405 // span:152-174,178-197,209-231,236-253,260-278,288-310,669-691,701-723,744-763,815-834,839-861,889-911 // numtm:12; ENSP00000350536 // span:152-174,178-197,209-231,236-253,260-278,288-310,669-691,701-723,743-765,780-802,839-861 // numtm:11 /// ENSP000003…									0	YES	NO	YES	NO	YES	ADCY6										Published Relationship below threshold	0.18	6.48
113	203741_s_at; 1554827_a_at	Hs.513578	adenylate cyclase 7	ADCY7	chr16q12.1	ENSG00000121281	B3KSJ0 /// P51828 /// Q86YI0	600385	NP_001105	0006171 // cAMP biosynthetic process // inferred from electronic annotation /// 0007189 // activation of adenylate cyclase activity by G-protein signaling pathway // not recorded /// 0007193 // inhibition of adenylate cyclase activity by G-protein signaling pathway // not recorded /// 0009190 // cyclic nucleotide biosynthetic process // inferred from electronic annotation /// 0009755 // hormone-m…	0005624 // membrane fraction // inferred from electronic annotation /// 0005886 // plasma membrane // not recorded /// 0005886 // plasma membrane // inferred from sequence or structural similarity /// 0016020 // membrane // inferred from electronic annotation /// 0016021 // integral to membrane // inferred from direct assay /// 0016021 // integral to membrane // inferred from electronic annotation	0000166 // nucleotide binding // inferred from electronic annotation /// 0004016 // adenylate cyclase activity // inferred from direct assay /// 0004016 // adenylate cyclase activity // inferred from electronic annotation /// 0005524 // ATP binding // inferred from electronic annotation /// 0016829 // lyase activity // inferred from electronic annotation /// 0016849 // phosphorus-oxygen lyase act…	GENSCAN00000006657 // span:410-432,495-517,527-548,555-576,586-603,610-632,637-659,1146-1163,1168-1190,1214-1236,1268-1287,1294-1316 // numtm:12 /// ENSP00000378187 // span:32-54,64-85,92-113,123-140,147-169,174-196,597-614,619-641,665-687,719-738,745-767,797-814 // numtm:12 /// ENSP00000254235 // span:32-54,64-85,92-113,123-140,147-169,174-196,597-614,619-641,665-687,719-738,745-767,797-814 // n…									0	NO	YES	YES	NO	YES	ADCY7										Published Relationship below threshold	0.1	4.82
114	206811_at	Hs.591859	adenylate cyclase 8 (brain)	ADCY8	chr8q24	ENSG00000155897	P40145 /// Q4F7X0	103070	NP_001106	0006171 // cAMP biosynthetic process // inferred from electronic annotation /// 0007165 // signal transduction // traceable author statement /// 0007189 // activation of adenylate cyclase activity by G-protein signaling pathway // not recorded /// 0007193 // inhibition of adenylate cyclase activity by G-protein signaling pathway // not recorded /// 0007611 // learning or memory // traceable autho…	0005624 // membrane fraction // inferred from electronic annotation /// 0005624 // membrane fraction // traceable author statement /// 0005886 // plasma membrane // not recorded /// 0005886 // plasma membrane // traceable author statement /// 0016020 // membrane // inferred from electronic annotation /// 0016021 // integral to membrane // inferred from electronic annotation	0000166 // nucleotide binding // inferred from electronic annotation /// 0004016 // adenylate cyclase activity // not recorded /// 0004016 // adenylate cyclase activity // inferred from electronic annotation /// 0004016 // adenylate cyclase activity // traceable author statement /// 0005524 // ATP binding // inferred from electronic annotation /// 0008294 // calcium- and calmodulin-responsive ade…	GENSCAN00000018659 // span:377-399,404-426,453-475,495-517,530-552 // numtm:5 /// ENSP00000367161 // span:182-204,214-233,246-268,288-310,322-341,704-723,728-750 // numtm:7 /// ENSP00000286355 // span:182-204,214-233,246-268,288-310,711-733,743-761,782-804,835-854,859-881 // numtm:9									0	YES	NO	YES	NO	YES	ADCY8										Published Relationship below threshold	0.09	3.7
115	204498_s_at; 215400_x_at; 204497_at	Hs.391860	adenylate cyclase 9	ADCY9	chr16p13.3	ENSG00000162104	A7E2X2 /// O60503; A7E2X2 /// D3DUD1 /// O60503	603302	NP_001107	0006171 // cAMP biosynthetic process // inferred from electronic annotation /// 0007165 // signal transduction // traceable author statement /// 0007189 // activation of adenylate cyclase activity by G-protein signaling pathway // not recorded /// 0007193 // inhibition of adenylate cyclase activity by G-protein signaling pathway // not recorded /// 0009190 // cyclic nucleotide biosynthetic proces…	0005886 // plasma membrane // not recorded /// 0005887 // integral to plasma membrane // traceable author statement /// 0016020 // membrane // inferred from electronic annotation /// 0016021 // integral to membrane // inferred from electronic annotation	0000166 // nucleotide binding // inferred from electronic annotation /// 0004016 // adenylate cyclase activity // inferred from electronic annotation /// 0004016 // adenylate cyclase activity // traceable author statement /// 0005524 // ATP binding // inferred from electronic annotation /// 0016829 // lyase activity // inferred from electronic annotation /// 0016849 // phosphorus-oxygen lyase act…	ENSP00000294016 // span:118-135,142-164,174-196,230-252,823-845,858-880,890-912,974-996 // numtm:8									0	YES	NO	YES	NO	YES	ADCY9										Published Relationship below threshold	0.07	6.5
116	230237_at; 206281_at	Hs.531719	adenylate cyclase activating polypeptide 1 (pituitary)	ADCYAP1	chr18p11	ENSG00000141433	B7Z222 /// P18509 /// Q53BH1 /// Q53BH6	102980	NP_001093203 /// NP_001108	0007169 // transmembrane receptor protein tyrosine kinase signaling pathway // not recorded /// 0007190 // activation of adenylate cyclase activity // not recorded /// 0007190 // activation of adenylate cyclase activity // traceable author statement /// 0007267 // cell-cell signaling // traceable author statement /// 0007565 // female pregnancy // traceable author statement /// 0045786 // negativ…	0005576 // extracellular region // not recorded /// 0005576 // extracellular region // inferred from electronic annotation /// 0005625 // soluble fraction // traceable author statement	0005057 // receptor signaling protein activity // inferred from electronic annotation /// 0005102 // receptor binding // inferred from physical interaction /// 0005179 // hormone activity // inferred from electronic annotation /// 0005184 // neuropeptide hormone activity // traceable author statement	---	DB03988								0	NO	YES	NO	YES	NO		0	0	-0.98	P18509			Published Relationship below threshold	0.92	59.8	Published Relationship below threshold	1.81	53.65
117	236373_at; 207151_at; 226690_at	Hs.377783	adenylate cyclase activating polypeptide 1 (pituitary) receptor type I	ADCYAP1R1	chr7p14	ENSG00000078549	B7ZLA7 /// B8ZZK3 /// C9JVH3 /// P41586 /// Q17S10 /// Q6RKA2 /// Q6RKA3 /// Q6S991 /// Q6S992	102981	NP_001109	0007165 // signal transduction // inferred from electronic annotation /// 0007166 // cell surface receptor linked signaling pathway // traceable author statement /// 0007166 // cell surface receptor linked signaling pathway // inferred from electronic annotation /// 0007169 // transmembrane receptor protein tyrosine kinase signaling pathway // not recorded /// 0007186 // G-protein coupled recepto…	0005737 // cytoplasm // inferred from electronic annotation /// 0005768 // endosome // inferred from electronic annotation /// 0005791 // rough endoplasmic reticulum // inferred from electronic annotation /// 0005886 // plasma membrane // not recorded /// 0005886 // plasma membrane // inferred from electronic annotation /// 0005886 // plasma membrane // traceable author statement /// 0005887 // i…	0004871 // signal transducer activity // inferred from electronic annotation /// 0004872 // receptor activity // traceable author statement /// 0004872 // receptor activity // inferred from electronic annotation /// 0004888 // transmembrane receptor activity // inferred from electronic annotation /// 0004930 // G-protein coupled receptor activity // inferred from electronic annotation /// 0004999…	ENSP00000387335 // span:135-157,170-189,209-231,244-266,286-308,328-350,360-382 // numtm:7 /// ENSP00000371081 // span:10-32,37-59,74-103,154-171,181-203 // numtm:5 /// ENSP00000306620 // span:156-178,191-210,230-252,265-287,307-329,349-371,381-403 // numtm:7 /// ENSP00000379514 // span:156-178,191-210,230-252,265-287,313-332,377-399,409-431 // numtm:7 /// ENSP00000386395 // span:156-178,191-210,…									0	YES	NO	YES	NO	YES	ADCYAP1R1	1	0	-0.87
118	238939_at; 214726_x_at; 208030_s_at; 214736_s_at	Hs.183706	adducin 1 (alpha)	ADD1	chr4p16.3	ENSG00000087274	A2A3N8 /// B4DI79 /// B4DPW4 /// D3DVR3 /// D3DVR4 /// D3DVR5 /// P35611 /// Q16155 /// Q4TT76 /// Q86XM2 /// Q96D30; A2A3N8 /// B4DI79 /// B4DPW4 /// P35611 /// Q16155 /// Q4TT76 /// Q86XM2 /// Q96D30	102681	NP_001110 /// NP_054908 /// NP_054909 /// NP_789771	0000902 // cell morphogenesis // inferred from electronic annotation /// 0001701 // in utero embryonic development // inferred from electronic annotation /// 0006884 // cell volume homeostasis // inferred from electronic annotation /// 0007010 // cytoskeleton organization // non-traceable author statement /// 0020027 // hemoglobin metabolic process // inferred from electronic annotation /// 00300…	0005634 // nucleus // inferred from direct assay /// 0005737 // cytoplasm // inferred from electronic annotation /// 0005829 // cytosol // not recorded /// 0005856 // cytoskeleton // inferred from electronic annotation /// 0005856 // cytoskeleton // non-traceable author statement /// 0005886 // plasma membrane // inferred from electronic annotation /// 0008290 // F-actin capping protein complex /…	0003779 // actin binding // traceable author statement /// 0003779 // actin binding // inferred from electronic annotation /// 0005198 // structural molecule activity // inferred from electronic annotation /// 0005516 // calmodulin binding // inferred from electronic annotation /// 0005516 // calmodulin binding // non-traceable author statement /// 0008134 // transcription factor binding // infer…	---									0	NO	NO	NO	YES	YES	ADD1										Published Relationship below threshold	0.18	4.78
119	239530_at; 230988_at; 237336_at; 205268_s_at; 206807_s_at	Hs.188528	adducin 2 (beta)	ADD2	chr2p13.3	ENSG00000075340	A6NLU2 /// B4DM17 /// C9J080 /// C9J299 /// C9JJK3 /// C9JTM0 /// P35612 /// Q05DK5 /// Q96HD4	102681	NP_001171983 /// NP_001171984 /// NP_001608 /// NP_059516 /// NP_059522	0006811 // ion transport // inferred from electronic annotation /// 0030036 // actin cytoskeleton organization // inferred by curator /// 0030097 // hemopoiesis // inferred from electronic annotation /// 0032092 // positive regulation of protein binding // inferred from direct assay /// 0051016 // barbed-end actin filament capping // inferred from direct assay /// 0051017 // actin filament bundle…	0005737 // cytoplasm // inferred from electronic annotation /// 0005856 // cytoskeleton // inferred from electronic annotation /// 0005886 // plasma membrane // inferred from electronic annotation /// 0008290 // F-actin capping protein complex // inferred from direct assay /// 0016020 // membrane // inferred from electronic annotation	0003779 // actin binding // traceable author statement /// 0003779 // actin binding // inferred from electronic annotation /// 0005198 // structural molecule activity // inferred from electronic annotation /// 0005516 // calmodulin binding // inferred from electronic annotation /// 0030507 // spectrin binding // inferred from direct assay /// 0042803 // protein homodimerization activity // inferr…	---									0																Published Relationship below threshold	0.14	3.23	17	2.61	Published Relationship below threshold
120	205882_x_at; 201753_s_at; 201034_at; 201752_s_at	Hs.501012	adducin 3 (gamma)	ADD3	chr10q25.2	ENSG00000148700	D3DRA8 /// Q53FL4 /// Q59EK1 /// Q5VU08 /// Q9UEY8; Q53FL4 /// Q59EK1 /// Q5VU08 /// Q9UEY8	601568	NP_001112 /// NP_058432 /// NP_063968	---	0000794 // condensed nuclear chromosome // inferred from electronic annotation /// 0005737 // cytoplasm // inferred from electronic annotation /// 0005856 // cytoskeleton // inferred from electronic annotation /// 0005886 // plasma membrane // inferred from electronic annotation /// 0005911 // cell-cell junction // inferred from electronic annotation /// 0005938 // cell cortex // inferred from el…	0003779 // actin binding // inferred from electronic annotation /// 0005080 // protein kinase C binding // inferred from electronic annotation /// 0005198 // structural molecule activity // inferred from electronic annotation /// 0005200 // structural constituent of cytoskeleton // traceable author statement /// 0005516 // calmodulin binding // inferred from electronic annotation /// 0046872 // m…	---									0																Published Relationship below threshold	0.07	1.47
122		-	albinism-deafness syndrome	ADFN	chrXq25-q26|Xq26.3-q27.1	-		300701	-
123	209122_at; 215895_x_at	Hs.3416	Perilipin 2	PLIN2	chr9p22.1	ENSG00000147872	B4DJK9 /// B4DNH6 /// Q5SYF3 /// Q5SYF4 /// Q5SYF5 /// Q6FHZ7 /// Q99541	103195	NP_001113	0014070 // response to organic cyclic substance // inferred from electronic annotation /// 0015909 // long-chain fatty acid transport // inferred from electronic annotation /// 0019915 // lipid storage // inferred from electronic annotation /// 0042493 // response to drug // inferred from electronic annotation	0005576 // extracellular region // traceable author statement /// 0005634 // nucleus // inferred from electronic annotation /// 0005737 // cytoplasm // inferred from electronic annotation /// 0005783 // endoplasmic reticulum // traceable author statement /// 0005811 // lipid particle // inferred from electronic annotation /// 0005811 // lipid particle // traceable author statement /// 0005886 // …	0005515 // protein binding // inferred from electronic annotation	---									0																Published Relationship below threshold	0.42	22.09	28	3.21	Published Relationship below threshold	high
124	207820_at	Hs.654433	alcohol dehydrogenase 1A (class I), alpha polypeptide	ADH1A	chr4q23	ENSG00000187758	P07327	103700	NP_000658	0006066 // alcohol metabolic process // non-traceable author statement /// 0008152 // metabolic process // inferred from electronic annotation /// 0055114 // oxidation reduction // inferred from electronic annotation	0005737 // cytoplasm // inferred from electronic annotation	0003824 // catalytic activity // inferred from electronic annotation /// 0004022 // alcohol dehydrogenase (NAD) activity // inferred from electronic annotation /// 0004024 // alcohol dehydrogenase activity, zinc-dependent // inferred from direct assay /// 0005488 // binding // inferred from electronic annotation /// 0005515 // protein binding // inferred from physical interaction /// 0008270 // z…	---	DB00157; DB00898; DB01213; DB01907; DB02721; DB04065	DB00157							0	YES	YES	YES	NO	YES	ADH1A	1	0	-0.63
125	209613_s_at; 209614_at; 243544_at; 209612_s_at	Hs.4	alcohol dehydrogenase 1B (class I), beta polypeptide	ADH1B	chr4q23	ENSG00000196616	A8MYN5 /// B4DVC3 /// B4E1R1 /// B4E2R9 /// B7ZB36 /// P00325	103730	NP_000659	0006069 // ethanol oxidation // inferred from direct assay /// 0008152 // metabolic process // inferred from electronic annotation /// 0055114 // oxidation reduction // inferred from electronic annotation	0005737 // cytoplasm // inferred from electronic annotation	0003824 // catalytic activity // inferred from electronic annotation /// 0004022 // alcohol dehydrogenase (NAD) activity // inferred from electronic annotation /// 0004024 // alcohol dehydrogenase activity, zinc-dependent // inferred from direct assay /// 0005488 // binding // inferred from electronic annotation /// 0008270 // zinc ion binding // inferred from direct assay /// 0008270 // zinc ion…	---	DB00157; DB00898; DB01213; DB01907; DB02481; DB02721; DB03461; DB03703; DB04077; DB04105	DB00157							0	NO	YES	YES	NO	YES	ADH1B	1	0.33	-0.43							Published Relationship below threshold	0.32	8.47	13	2.23	0.5
126	206262_at	Hs.654537	alcohol dehydrogenase 1C (class I), gamma polypeptide	ADH1C	chr4q23	ENSG00000248144	P00326	103735	NP_000660	0006069 // ethanol oxidation // inferred from direct assay /// 0008152 // metabolic process // inferred from electronic annotation /// 0055114 // oxidation reduction // inferred from electronic annotation	0005737 // cytoplasm // inferred from electronic annotation	0003824 // catalytic activity // inferred from electronic annotation /// 0004022 // alcohol dehydrogenase (NAD) activity // inferred from direct assay /// 0004022 // alcohol dehydrogenase (NAD) activity // inferred from electronic annotation /// 0005488 // binding // inferred from electronic annotation /// 0008270 // zinc ion binding // inferred from electronic annotation /// 0016491 // oxidoredu…	---	DB00157; DB00898; DB01213; DB01711; DB01907; DB02131; DB02249; DB02659; DB02721; DB02757; DB02822; DB02871; DB03020; DB03061; DB03226; DB03559; DB04071; DB04113; DB04312; DB04448								0	NO	YES	YES	NO	YES	ADH1C	1	0	-0.63							Published Relationship below threshold	0.23	4.93	17	2.54	0.5
127	231678_s_at; 231675_s_at; 223781_x_at; 231703_s_at	Hs.1219	Alcohol dehydrogenase 4 (class II), pi polypeptide	ADH4	chr4q21-q24|4q22	ENSG00000198099	C9J4A9 /// P08319	103740	NP_000661	0001523 // retinoid metabolic process // inferred from direct assay /// 0006066 // alcohol metabolic process // inferred from direct assay /// 0006067 // ethanol metabolic process // inferred from electronic annotation /// 0006069 // ethanol oxidation // inferred from direct assay /// 0006081 // cellular aldehyde metabolic process // inferred from direct assay /// 0006081 // cellular aldehyde met…	0005737 // cytoplasm // inferred from electronic annotation	0003824 // catalytic activity // inferred from electronic annotation /// 0003960 // NADPH:quinone reductase activity // inferred from sequence or structural similarity /// 0003960 // NADPH:quinone reductase activity // inferred from electronic annotation /// 0004022 // alcohol dehydrogenase (NAD) activity // inferred from direct assay /// 0004022 // alcohol dehydrogenase (NAD) activity // inferre…	---	DB00157; DB01907; DB03559	DB00157							0	YES	YES	YES	YES	YES	ADH4	1	0.38	-0.67							Published Relationship below threshold	0.07	1.49
128	237121_at; 208847_s_at; 208848_at	Hs.78989	alcohol dehydrogenase 5 (class III), chi polypeptide	ADH5	chr4q23	ENSG00000197894	P11766 /// Q2VIM7 /// Q5U043 /// Q6FI45 /// Q6IRT1	103710	NP_000662	0001523 // retinoid metabolic process // inferred from electronic annotation /// 0003016 // respiratory system process // inferred from electronic annotation /// 0006069 // ethanol oxidation // inferred from electronic annotation /// 0008152 // metabolic process // inferred from electronic annotation /// 0018119 // peptidyl-cysteine S-nitrosylation // inferred from electronic annotation /// 00324…	0005625 // soluble fraction // inferred from electronic annotation /// 0005737 // cytoplasm // inferred from electronic annotation /// 0005739 // mitochondrion // inferred from electronic annotation	0003824 // catalytic activity // inferred from electronic annotation /// 0004022 // alcohol dehydrogenase (NAD) activity // inferred from electronic annotation /// 0005488 // binding // inferred from electronic annotation /// 0005504 // fatty acid binding // inferred from direct assay /// 0008270 // zinc ion binding // inferred from direct assay /// 0008270 // zinc ion binding // inferred from el…	---	DB00157; DB01907; DB03704; DB04153	DB00157							0	NO	YES	YES	YES	YES	ADH5	0.81	0	-0.73							Published Relationship below threshold	0.32	8.92
130	214261_s_at; 207544_s_at	Hs.586161	alcohol dehydrogenase 6 (class V)	ADH6	chr4q23	ENSG00000172955	B4DPD8 /// B7ZAL1 /// P28332 /// Q8IUN7 /// Q9H1A0; B4DPD8 /// B7ZAL1 /// P28332 /// P36537 /// Q8IUN7 /// Q9H1A0	103735	NP_000663 /// NP_001095940	0006069 // ethanol oxidation // inferred from direct assay /// 0008152 // metabolic process // inferred from electronic annotation /// 0045471 // response to ethanol // inferred from direct assay /// 0055114 // oxidation reduction // inferred from electronic annotation	0005737 // cytoplasm // inferred from electronic annotation	0003824 // catalytic activity // inferred from electronic annotation /// 0004022 // alcohol dehydrogenase (NAD) activity // inferred from direct assay /// 0004022 // alcohol dehydrogenase (NAD) activity // inferred from electronic annotation /// 0005488 // binding // inferred from electronic annotation /// 0008270 // zinc ion binding // traceable author statement /// 0008270 // zinc ion binding /…	---		DB00157; DB01048							0	YES	NO	YES	NO	YES	ADH6										Published Relationship below threshold	0.01	0.34
131	210505_at	Hs.389	alcohol dehydrogenase 7 (class IV), mu or sigma polypeptide	ADH7	chr4q23-q24	ENSG00000196344	A8MVN9 /// B4DWS1 /// B4DWV6 /// C9JP14 /// P40394	600086	NP_000664 /// NP_001159976	0001523 // retinoid metabolic process // inferred from direct assay /// 0006067 // ethanol metabolic process // inferred from electronic annotation /// 0006068 // ethanol catabolic process // inferred from electronic annotation /// 0006069 // ethanol oxidation // inferred from direct assay /// 0008152 // metabolic process // inferred from electronic annotation /// 0010430 // fatty acid omega-oxid…	0005622 // intracellular // inferred from electronic annotation /// 0005625 // soluble fraction // inferred from electronic annotation /// 0005737 // cytoplasm // inferred from electronic annotation	0003824 // catalytic activity // inferred from electronic annotation /// 0004022 // alcohol dehydrogenase (NAD) activity // traceable author statement /// 0004022 // alcohol dehydrogenase (NAD) activity // inferred from electronic annotation /// 0004024 // alcohol dehydrogenase activity, zinc-dependent // inferred from direct assay /// 0004031 // aldehyde oxidase activity // inferred from direct …	---	DB00157; DB01907	DB00157							0	YES	YES	YES	YES	YES	ADH7	0.83	0	-0.85							Published Relationship below threshold	0.06	4.3
132	204119_s_at; 204120_s_at	Hs.656586	adenosine kinase	ADK	chr10q22|10q11-q24	ENSG00000156110	B7Z783 /// B7Z800 /// P55263 /// Q5JQ10 /// Q86U79 /// Q9HB33	102750	NP_001114 /// NP_006712	0006166 // purine ribonucleoside salvage // inferred from electronic annotation /// 0006175 // dATP biosynthetic process // inferred from electronic annotation /// 0009156 // ribonucleoside monophosphate biosynthetic process // traceable author statement /// 0042102 // positive regulation of T cell proliferation // inferred from electronic annotation /// 0046085 // adenosine metabolic process // …	0005634 // nucleus // inferred from electronic annotation /// 0005829 // cytosol // inferred from electronic annotation	0000166 // nucleotide binding // inferred from electronic annotation /// 0004001 // adenosine kinase activity // inferred from electronic annotation /// 0004001 // adenosine kinase activity // traceable author statement /// 0005524 // ATP binding // inferred from electronic annotation /// 0016301 // kinase activity // inferred from electronic annotation /// 0016740 // transferase activity // infe…	---	DB00131; DB00811; DB07173; DB07280	DB00171; DB00640; DB00811			NCT00897312				0	NO	YES	NO	YES	YES	ADK	1	1	0.77							Published Relationship below threshold	0.6	19.66
133	202912_at	Hs.441047	adrenomedullin	ADM	chr11p15.4	ENSG00000148926	D3DQV3 /// P35318	103275	NP_001115	0001666 // response to hypoxia // inferred from electronic annotation /// 0001843 // neural tube closure // inferred from electronic annotation /// 0006171 // cAMP biosynthetic process // traceable author statement /// 0006701 // progesterone biosynthetic process // traceable author statement /// 0007165 // signal transduction // traceable author statement /// 0007204 // elevation of cytosolic ca…	0005576 // extracellular region // not recorded /// 0005576 // extracellular region // inferred from electronic annotation /// 0005615 // extracellular space // inferred from direct assay /// 0005615 // extracellular space // inferred from electronic annotation /// 0005625 // soluble fraction // traceable author statement /// 0005737 // cytoplasm // inferred from direct assay	0005102 // receptor binding // traceable author statement /// 0005179 // hormone activity // inferred from electronic annotation	---									0	NO	NO	NO	YES	YES	ADM				P35318			Published Relationship below threshold	0.86	47.9	Published Relationship below threshold	1.87	54.98	23	2.99	2.6
134	216220_s_at; 205481_at	Hs.77867	adenosine A1 receptor	ADORA1	chr1q32.1	ENSG00000163485	B7Z1L9 /// B7Z379 /// D2CGD0 /// P30542	102775	NP_000665 /// NP_001041695	0000186 // activation of MAPKK activity // inferred from electronic annotation /// 0001659 // temperature homeostasis // inferred from electronic annotation /// 0002087 // regulation of respiratory gaseous exchange by neurological system process // inferred from electronic annotation /// 0002686 // negative regulation of leukocyte migration // inferred from electronic annotation /// 0002793 // po…	0005783 // endoplasmic reticulum // inferred from electronic annotation /// 0005886 // plasma membrane // not recorded /// 0005886 // plasma membrane // inferred from electronic annotation /// 0005887 // integral to plasma membrane // traceable author statement /// 0012505 // endomembrane system // inferred from electronic annotation /// 0014069 // postsynaptic density // inferred from electronic…	0001609 // adenosine receptor activity, G-protein coupled // inferred from electronic annotation /// 0001883 // purine nucleoside binding // inferred from electronic annotation /// 0004871 // signal transducer activity // inferred from electronic annotation /// 0004872 // receptor activity // inferred from electronic annotation /// 0004930 // G-protein coupled receptor activity // inferred from e…	ENSP00000308549 // span:10-32,44-66,81-103,124-146,185-207,236-258,268-290 // numtm:7 /// ENSP00000356205 // span:10-32,44-66,81-103,124-146,185-207,236-258,268-290 // numtm:7 /// ENSP00000338435 // span:10-32,44-66,81-103,124-146,185-207,236-258,268-290 // numtm:7; ENSP00000308549 // span:10-32,44-66,81-103,124-146,185-207,236-258,268-290 // numtm:7 /// ENSP00000356205 // span:10-32,44-66,81-103…	DB00201; DB00277; DB00640; DB00651; DB00806; DB00996; DB01223; DB01303; DB01412; DB04932								Known target of FDA-approved oral small-molecular drug	YES	YES	YES	YES	YES	ADORA1										Published Relationship below threshold	0.83	26
135		Hs.197029	adenosine A2a receptor	ADORA2A	chr22q11.23	ENSG00000128271	P29274	102910	NP_000666					DB00201; DB00277; DB00358; DB00640; DB00651; DB00806; DB01303; DB01412; DB04932; DB08770															0	0	-0.93							Published Relationship below threshold	0.28	10.38
136	205891_at	Hs.167046	adenosine A2b receptor	ADORA2B	chr17p12	ENSG00000170425	P29275 /// Q2L7J7	600446	NP_000667	0000187 // activation of MAPK activity // traceable author statement /// 0002882 // positive regulation of chronic inflammatory response to non-antigenic stimulus // inferred from electronic annotation /// 0006968 // cellular defense response // traceable author statement /// 0007165 // signal transduction // inferred from electronic annotation /// 0007186 // G-protein coupled receptor protein si…	0005886 // plasma membrane // not recorded /// 0005886 // plasma membrane // inferred from electronic annotation /// 0005887 // integral to plasma membrane // traceable author statement /// 0009986 // cell surface // inferred from electronic annotation /// 0016020 // membrane // inferred from electronic annotation /// 0016021 // integral to membrane // inferred from electronic annotation	0001609 // adenosine receptor activity, G-protein coupled // inferred from electronic annotation /// 0004871 // signal transducer activity // inferred from electronic annotation /// 0004872 // receptor activity // inferred from electronic annotation /// 0004930 // G-protein coupled receptor activity // inferred from electronic annotation	ENSP00000304501 // span:10-32,44-66,79-101,122-144,181-203,238-260,270-292 // numtm:7	DB00277; DB00640; DB00824; DB04932								Known target of FDA-approved oral small-molecular drug	NO	YES	YES	YES	YES	ADORA2B										Published Relationship below threshold	0.21	8.93
137		-	adenosine A2b receptor pseudogene 1	ADORA2BP1	chr1q32	-
140	223660_at; 206171_at	Hs.281342	adenosine A3 receptor	ADORA3	chr1p13.2	ENSG00000121933	B2R7S2 /// P33765 /// Q5QNY7 /// Q5QNY8 /// Q5QNZ3 /// Q5QNZ4 /// Q6P2N6 /// Q9HBK8	600445	NP_000668 /// NP_001075445 /// NP_065734	0001973 // adenosine receptor signaling pathway // inferred from electronic annotation /// 0002553 // histamine secretion by mast cell // inferred from electronic annotation /// 0002687 // positive regulation of leukocyte migration // inferred from electronic annotation /// 0006954 // inflammatory response // traceable author statement /// 0007165 // signal transduction // traceable author statem…	0005886 // plasma membrane // not recorded /// 0005886 // plasma membrane // inferred from electronic annotation /// 0005887 // integral to plasma membrane // traceable author statement /// 0005887 // integral to plasma membrane // inferred from electronic annotation /// 0016020 // membrane // inferred from electronic annotation /// 0016021 // integral to membrane // inferred from electronic anno…	0001609 // adenosine receptor activity, G-protein coupled // inferred from electronic annotation /// 0004871 // signal transducer activity // inferred from electronic annotation /// 0004872 // receptor activity // inferred from electronic annotation /// 0004930 // G-protein coupled receptor activity // inferred from electronic annotation	ENSP00000241356 // span:15-37,49-71,84-106,127-149,182-204,232-254,264-286 // numtm:7; ENSP00000358730 // span:15-37,50-72,82-104,125-147,292-314 // numtm:5 /// ENSP00000347612 // span:123-145 // numtm:1 /// ENSP00000358731 // span:49-71,211-233 // numtm:2	DB00640; DB01223								Known target of FDA-approved oral small-molecular drug	YES	YES	YES	YES	YES	ADORA3										Published Relationship below threshold	0.77	28.8
141	238505_at; 228042_at; 207863_at	Hs.99884	ADP-ribosylarginine hydrolase	ADPRH	chr3q13.31-q13.33	ENSG00000144843	A8K6X2 /// B4E341 /// C9JZW7 /// D3DN83 /// P54922	603081	NP_001116	0006464 // protein modification process // inferred from mutant phenotype /// 0006464 // protein modification process // inferred from electronic annotation /// 0051725 // protein de-ADP-ribosylation // inferred from electronic annotation	---	0000287 // magnesium ion binding // inferred from electronic annotation /// 0003875 // ADP-ribosylarginine hydrolase activity // inferred from mutant phenotype /// 0003875 // ADP-ribosylarginine hydrolase activity // inferred from electronic annotation /// 0016787 // hydrolase activity // inferred from electronic annotation	---									0.1193							1	1	0.77							Published Relationship below threshold	0.04	2.06
142	208644_at	Hs.177766	poly (ADP-ribose) polymerase 1	PARP1	chr1q41-q42	ENSG00000143799	B2R5W3 /// B4E0E1 /// P09874 /// Q05D33 /// Q5VX84 /// Q5VX85 /// Q6PJL0 /// Q96P95	173870	NP_001609	0000723 // telomere maintenance // inferred from electronic annotation /// 0006259 // DNA metabolic process // inferred from electronic annotation /// 0006281 // DNA repair // traceable author statement /// 0006281 // DNA repair // inferred from electronic annotation /// 0006284 // base-excision repair // inferred from electronic annotation /// 0006350 // transcription // inferred from electronic…	0005622 // intracellular // inferred from electronic annotation /// 0005634 // nucleus // inferred from electronic annotation /// 0005634 // nucleus // traceable author statement /// 0005635 // nuclear envelope // inferred from direct assay /// 0005654 // nucleoplasm // inferred from electronic annotation /// 0005667 // transcription factor complex // inferred from direct assay /// 0005730 // nuc…	0003677 // DNA binding // inferred from electronic annotation /// 0003677 // DNA binding // traceable author statement /// 0003950 // NAD+ ADP-ribosyltransferase activity // inferred from direct assay /// 0003950 // NAD+ ADP-ribosyltransferase activity // inferred from electronic annotation /// 0003950 // NAD+ ADP-ribosyltransferase activity // traceable author statement /// 0005515 // protein bi…	---	DB02498; DB02690; DB02701; DB03072; DB03073; DB03509; DB03722; DB04010; DB07096; DB07232; DB07330; DB07787			TTDS00191 (AG140699)	NCT00526617 NCT00804908 NCT00272415 NCT00516802 NCT01294735 NCT01366144				0	YES	YES	NO	YES	YES	PARP1	1	0.67	-0.08				92.2	1.96	362.6	5	3.29	259.46	17	2.58	92.19
143	202239_at	Hs.117825	poly (ADP-ribose) polymerase family, member 4	PARP4	chr13q11	ENSG00000102699	A0PJ82 /// B4E2S2 /// Q5QNZ9 /// Q9UKK3	607519	NP_006428	0006281 // DNA repair // non-traceable author statement /// 0006281 // DNA repair // traceable author statement /// 0006464 // protein modification process // inferred from direct assay /// 0006464 // protein modification process // traceable author statement /// 0006471 // protein ADP-ribosylation // non-traceable author statement /// 0006471 // protein ADP-ribosylation // inferred from electron…	0005622 // intracellular // inferred from electronic annotation /// 0005634 // nucleus // non-traceable author statement /// 0005634 // nucleus // inferred from electronic annotation /// 0005737 // cytoplasm // inferred from direct assay /// 0005737 // cytoplasm // inferred from electronic annotation /// 0005819 // spindle // inferred from electronic annotation /// 0005856 // cytoskeleton // infe…	0003677 // DNA binding // traceable author statement /// 0003950 // NAD+ ADP-ribosyltransferase activity // inferred from direct assay /// 0003950 // NAD+ ADP-ribosyltransferase activity // non-traceable author statement /// 0003950 // NAD+ ADP-ribosyltransferase activity // inferred from electronic annotation /// 0003950 // NAD+ ADP-ribosyltransferase activity // traceable author statement /// 0…	---									0	YES	NO	NO	NO	YES	PARP4										Published Relationship below threshold	0.21	11.41
144		-	poly (ADP-ribose) polymerase family, member 1 pseudogene 1	PARP1P1	chr13q34	-
145		-	poly (ADP-ribose) polymerase family, member 1 pseudogene 2	PARP1P2	chr14q22	-
146	210961_s_at; 210960_at	Hs.557	adrenergic, alpha-1D-, receptor	ADRA1D	chr20p13	ENSG00000171873	B0ZBE0 /// P25100	104219	NP_000669	0001986 // negative regulation of the force of heart contraction involved in baroreceptor response to increased systemic arterial blood pressure // inferred from electronic annotation /// 0001994 // norepinephrine-epinephrine vasoconstriction involved in regulation of systemic arterial blood pressure // inferred from electronic annotation /// 0006259 // DNA metabolic process // traceable author s…	0005886 // plasma membrane // not recorded /// 0005886 // plasma membrane // inferred from electronic annotation /// 0005887 // integral to plasma membrane // traceable author statement /// 0016020 // membrane // inferred from electronic annotation /// 0016021 // integral to membrane // inferred from electronic annotation	0004871 // signal transducer activity // inferred from electronic annotation /// 0004872 // receptor activity // inferred from electronic annotation /// 0004930 // G-protein coupled receptor activity // inferred from electronic annotation /// 0004935 // adrenergic receptor activity // inferred from electronic annotation /// 0004937 // alpha1-adrenergic receptor activity // inferred from electroni…	ENSP00000368766 // span:99-121,133-155,170-192,213-235,255-277,349-371,386-405 // numtm:7	DB00298; DB00321; DB00346; DB00368; DB00388; DB00420; DB00457; DB00458; DB00540; DB00590; DB00622; DB00668; DB00696; DB00706; DB00777; DB01142; DB01162; DB01186; DB01200; DB01224; DB01403; DB06144; DB06262; DB06694								Known target of FDA-approved oral small-molecular drug	YES	YES	YES	NO	YES	ADRA1D
147	207589_at	Hs.368632	adrenergic, alpha-1B-, receptor	ADRA1B	chr5q33.3	ENSG00000170214	P35368	104220	NP_000670	0001974 // blood vessel remodeling // inferred from electronic annotation /// 0001975 // response to amphetamine // inferred from electronic annotation /// 0001987 // vasoconstriction of artery involved in baroreceptor response to lowering of systemic arterial blood pressure // inferred from electronic annotation /// 0001996 // positive regulation of heart rate by epinephrine-norepinephrine // in…	0000299 // integral to membrane of membrane fraction // inferred from electronic annotation /// 0005886 // plasma membrane // not recorded /// 0005886 // plasma membrane // inferred from electronic annotation /// 0005887 // integral to plasma membrane // traceable author statement /// 0016020 // membrane // inferred from electronic annotation /// 0016021 // integral to membrane // inferred from e…	0004871 // signal transducer activity // inferred from electronic annotation /// 0004872 // receptor activity // inferred from electronic annotation /// 0004930 // G-protein coupled receptor activity // inferred from electronic annotation /// 0004935 // adrenergic receptor activity // inferred from electronic annotation /// 0004937 // alpha1-adrenergic receptor activity // inferred from electroni…	ENSP00000306662 // span:48-70,82-104,119-141,162-184,204-226,295-317,332-351 // numtm:7	DB00211; DB00246; DB00298; DB00334; DB00346; DB00363; DB00368; DB00388; DB00420; DB00457; DB00477; DB00590; DB00598; DB00622; DB00668; DB00679; DB00696; DB00706; DB00723; DB00726; DB00734; DB00745; DB00777; DB01142; DB01149; DB01162; DB01186; DB01200; DB01224; DB01238; DB01255; DB01267; DB01403; DB01576; DB01579; DB01608; DB01614; DB01622; DB06144; DB06262; DB06694								Known target of FDA-approved oral small-molecular drug	YES	YES	YES	NO	YES	ADRA1B
148	211489_at; 211492_s_at; 211491_at; 211490_at	Hs.709175	adrenergic, alpha-1A-, receptor	ADRA1A	chr8p21.2	ENSG00000120907	B0ZBD3 /// P35348 /// Q6LD06 /// Q7KYZ9	104221	NP_000671 /// NP_150645 /// NP_150646 /// NP_150647	0001985 // negative regulation of heart rate involved in baroreceptor response to increased systemic arterial blood pressure // inferred from electronic annotation /// 0001994 // norepinephrine-epinephrine vasoconstriction involved in regulation of systemic arterial blood pressure // inferred from electronic annotation /// 0001996 // positive regulation of heart rate by epinephrine-norepinephrine…	0005624 // membrane fraction // inferred from electronic annotation /// 0005886 // plasma membrane // not recorded /// 0005886 // plasma membrane // inferred from electronic annotation /// 0005887 // integral to plasma membrane // traceable author statement /// 0016020 // membrane // inferred from electronic annotation /// 0016021 // integral to membrane // inferred from electronic annotation	0004871 // signal transducer activity // inferred from electronic annotation /// 0004872 // receptor activity // inferred from electronic annotation /// 0004930 // G-protein coupled receptor activity // inferred from electronic annotation /// 0004935 // adrenergic receptor activity // inferred from electronic annotation /// 0004937 // alpha1-adrenergic receptor activity // inferred from sequence …	ENSP00000431073 // span:28-50,63-85,100-122,143-165,185-207,274-296 // numtm:6 /// ENSP00000369960 // span:28-50,63-85,100-122,143-165,185-207,273-295,310-329 // numtm:7 /// ENSP00000369961 // span:28-50,63-85,100-122,143-165,185-207,270-292 // numtm:6; ENSP00000348729 // span:28-50,63-85,100-122,143-165,185-207,273-295,310-329 // numtm:7 /// ENSP00000369947 // span:28-50,63-85,100-122,143-165,18…	DB00211; DB00246; DB00298; DB00321; DB00334; DB00346; DB00363; DB00368; DB00388; DB00397; DB00420; DB00449; DB00450; DB00457; DB00458; DB00477; DB00540; DB00543; DB00590; DB00598; DB00610; DB00622; DB00656; DB00668; DB00679; DB00692; DB00696; DB00699; DB00706; DB00723; DB00726; DB00734; DB00751; DB00777; DB00797; DB00831; DB00852; DB00865; DB00875; DB00925; DB00934; DB00935; DB00964; DB01049; DB0…								Known target of FDA-approved oral small-molecular drug	YES	YES	YES	NO	YES	ADRA1A
150	209869_at	Hs.249159	adrenergic, alpha-2A-, receptor	ADRA2A	chr10q24-q26	ENSG00000150594	P08913	104210	NP_000672	0001819 // positive regulation of cytokine production // inferred from direct assay /// 0006928 // cellular component movement // traceable author statement /// 0007165 // signal transduction // traceable author statement /// 0007165 // signal transduction // inferred from electronic annotation /// 0007186 // G-protein coupled receptor protein signaling pathway // inferred from sequence or struct…	0005737 // cytoplasm // inferred from direct assay /// 0005886 // plasma membrane // not recorded /// 0005886 // plasma membrane // inferred from electronic annotation /// 0005887 // integral to plasma membrane // inferred from direct assay /// 0016020 // membrane // inferred from electronic annotation /// 0016021 // integral to membrane // inferred from electronic annotation /// 0016323 // basol…	0004871 // signal transducer activity // inferred from electronic annotation /// 0004872 // receptor activity // inferred from electronic annotation /// 0004930 // G-protein coupled receptor activity // inferred from electronic annotation /// 0004935 // adrenergic receptor activity // inferred from electronic annotation /// 0004938 // alpha2-adrenergic receptor activity // inferred from direct as…	---	DB00217; DB00246; DB00248; DB00268; DB00320; DB00321; DB00334; DB00363; DB00368; DB00370; DB00397; DB00413; DB00449; DB00484; DB00543; DB00575; DB00589; DB00629; DB00633; DB00656; DB00668; DB00692; DB00696; DB00697; DB00714; DB00734; DB00751; DB00797; DB00800; DB00852; DB00865; DB00925; DB00935; DB00964; DB00968; DB01018; DB01049; DB01142; DB01149; DB01186; DB01200; DB01224; DB01238; DB01267; DB0…								Known target of FDA-approved oral small-molecular drug	YES	YES	YES	NO	YES	ADRA2A	0	0	-0.97							Published Relationship below threshold	0.24	14.63	42	3.91	Published Relationship below threshold
151	208544_at	Hs.247686	adrenergic, alpha-2B-, receptor	ADRA2B	chr2p13-q13	ENSG00000222040	A2RUS0 /// P18089	104260	NP_000673	0000165 // MAPKKK cascade // inferred from electronic annotation /// 0000187 // activation of MAPK activity // inferred from electronic annotation /// 0001525 // angiogenesis // inferred from electronic annotation /// 0003056 // regulation of vascular smooth muscle contraction // inferred from electronic annotation /// 0007165 // signal transduction // inferred from electronic annotation /// 0007…	0005886 // plasma membrane // not recorded /// 0005886 // plasma membrane // inferred from electronic annotation /// 0005886 // plasma membrane // traceable author statement /// 0005887 // integral to plasma membrane // traceable author statement /// 0016020 // membrane // inferred from electronic annotation /// 0016021 // integral to membrane // inferred from electronic annotation	0004871 // signal transducer activity // inferred from electronic annotation /// 0004872 // receptor activity // inferred from electronic annotation /// 0004930 // G-protein coupled receptor activity // inferred from electronic annotation /// 0004935 // adrenergic receptor activity // inferred from electronic annotation /// 0004938 // alpha2-adrenergic receptor activity // inferred from direct as…	ENSP00000387281 // span:15-37,49-71,86-108,129-151,171-193,366-388,403-425 // numtm:7	DB00217; DB00246; DB00248; DB00268; DB00292; DB00334; DB00363; DB00368; DB00413; DB00484; DB00575; DB00589; DB00668; DB00696; DB00697; DB00714; DB00726; DB00734; DB00800; DB00925; DB01142; DB01186; DB01200; DB01224; DB01238; DB01267; DB01363; DB01392; DB01403; DB01577; DB06216; DB06262; DB06694								Known target of FDA-approved oral small-molecular drug	NO	YES	YES	NO	YES	ADRA2B
152	206128_at	Hs.123022	adrenergic, alpha-2C-, receptor	ADRA2C	chr4p16	ENSG00000184160	P18825 /// Q4W594	104250	NP_000674	0000187 // activation of MAPK activity // traceable author statement /// 0007165 // signal transduction // inferred from electronic annotation /// 0007186 // G-protein coupled receptor protein signaling pathway // traceable author statement /// 0007186 // G-protein coupled receptor protein signaling pathway // inferred from electronic annotation /// 0007267 // cell-cell signaling // traceable aut…	0005737 // cytoplasm // inferred from direct assay /// 0005768 // endosome // traceable author statement /// 0005886 // plasma membrane // not recorded /// 0005886 // plasma membrane // inferred from electronic annotation /// 0005887 // integral to plasma membrane // inferred from direct assay /// 0005887 // integral to plasma membrane // traceable author statement /// 0016020 // membrane // infe…	0004871 // signal transducer activity // inferred from electronic annotation /// 0004872 // receptor activity // inferred from electronic annotation /// 0004930 // G-protein coupled receptor activity // inferred from electronic annotation /// 0004935 // adrenergic receptor activity // inferred from electronic annotation /// 0004938 // alpha2-adrenergic receptor activity // inferred from direct as…	ENSP00000386069 // span:54-76,88-110,125-147,172-194,209-231,379-401,421-440 // numtm:7	DB00217; DB00246; DB00248; DB00268; DB00334; DB00363; DB00368; DB00413; DB00484; DB00575; DB00589; DB00697; DB00714; DB00734; DB00800; DB00925; DB01142; DB01186; DB01200; DB01224; DB01238; DB01267; DB01363; DB01392; DB01403; DB01577; DB06216; DB06262; DB06694								Known target of FDA-approved oral small-molecular drug	NO	YES	YES	NO	YES	ADRA2C													18	2.62	Published Relationship below threshold
153	229309_at; 208214_at; 229277_at	Hs.99913	adrenergic, beta-1-, receptor	ADRB1	chr10q24-q26	ENSG00000043591	P08588	109635	NP_000675	0001996 // positive regulation of heart rate by epinephrine-norepinephrine // inferred from electronic annotation /// 0001997 // positive regulation of the force of heart contraction by epinephrine-norepinephrine // inferred from electronic annotation /// 0002024 // diet induced thermogenesis // inferred from electronic annotation /// 0002025 // vasodilation by norepinephrine-epinephrine involved…	0005624 // membrane fraction // inferred from electronic annotation /// 0005792 // microsome // inferred from electronic annotation /// 0005886 // plasma membrane // not recorded /// 0005886 // plasma membrane // inferred from electronic annotation /// 0005886 // plasma membrane // traceable author statement /// 0005887 // integral to plasma membrane // traceable author statement /// 0016020 // m…	0004871 // signal transducer activity // inferred from electronic annotation /// 0004872 // receptor activity // inferred from electronic annotation /// 0004930 // G-protein coupled receptor activity // inferred from electronic annotation /// 0004935 // adrenergic receptor activity // inferred from electronic annotation /// 0004939 // beta-adrenergic receptor activity // traceable author statemen…	ENSP00000358301 // span:61-83,95-117,132-154,175-197,226-248,326-343,358-377 // numtm:7	DB00187; DB00195; DB00221; DB00264; DB00335; DB00368; DB00373; DB00397; DB00489; DB00521; DB00571; DB00598; DB00612; DB00668; DB00841; DB00852; DB00866; DB00960; DB01001; DB01064; DB01102; DB01118; DB01136; DB01151; DB01193; DB01203; DB01210; DB01214; DB01288; DB01291; DB01295; DB01297; DB01359; DB01363; DB01407; DB01580; DB04861; DB06216; DB06262; DB08347; DB08558; DB08807; DB08808				NCT01272609				Known target of FDA-approved oral small-molecular drug	YES	YES	YES	YES	YES	ADRB1
154	206170_at	Hs.2551	adrenergic, beta-2-, receptor, surface	ADRB2	chr5q31-q32	ENSG00000169252	P07550 /// Q9BYZ0	109691	NP_000015	0001993 // regulation of systemic arterial blood pressure by norepinephrine-epinephrine // inferred from electronic annotation /// 0002024 // diet induced thermogenesis // inferred from electronic annotation /// 0002025 // vasodilation by norepinephrine-epinephrine involved in regulation of systemic arterial blood pressure // inferred from electronic annotation /// 0002028 // regulation of sodium…	0005624 // membrane fraction // inferred from electronic annotation /// 0005634 // nucleus // inferred from electronic annotation /// 0005764 // lysosome // traceable author statement /// 0005768 // endosome // inferred from electronic annotation /// 0005768 // endosome // traceable author statement /// 0005792 // microsome // inferred from electronic annotation /// 0005886 // plasma membrane // …	0004871 // signal transducer activity // inferred from electronic annotation /// 0004872 // receptor activity // inferred from electronic annotation /// 0004930 // G-protein coupled receptor activity // inferred from electronic annotation /// 0004935 // adrenergic receptor activity // inferred from electronic annotation /// 0004941 // beta2-adrenergic receptor activity // inferred from direct ass…	ENSP00000305372 // span:36-58,70-92,107-129,150-169,201-223,275-297,307-326 // numtm:7	DB00195; DB00264; DB00368; DB00373; DB00449; DB00489; DB00521; DB00571; DB00598; DB00612; DB00668; DB00816; DB00841; DB00852; DB00866; DB00867; DB00871; DB00901; DB00925; DB00938; DB00960; DB00983; DB01001; DB01064; DB01102; DB01136; DB01151; DB01193; DB01203; DB01210; DB01214; DB01274; DB01288; DB01291; DB01295; DB01359; DB01363; DB01366; DB01407; DB01408; DB01580; DB04861; DB05039; DB06216; DB0…				NCT01272609				Known target of FDA-approved oral small-molecular drug	NO	YES	YES	NO	YES	ADRB2	1	0.67	0.16										21	2.65	Published Relationship below threshold
155	206812_at; 217303_s_at	Hs.2549	adrenergic, beta-3-, receptor	ADRB3	chr8p12	ENSG00000188778	A8KAG8 /// B8X6N0 /// B8X6N1 /// P13945	109700	NP_000016	0002032 // desensitization of G-protein coupled receptor protein signaling pathway by arrestin // inferred from direct assay /// 0005975 // carbohydrate metabolic process // traceable author statement /// 0006091 // generation of precursor metabolites and energy // traceable author statement /// 0006112 // energy reserve metabolic process // traceable author statement /// 0006898 // receptor-medi…	0005886 // plasma membrane // not recorded /// 0005886 // plasma membrane // inferred from electronic annotation /// 0005886 // plasma membrane // traceable author statement /// 0005887 // integral to plasma membrane // traceable author statement /// 0016020 // membrane // inferred from electronic annotation /// 0016021 // integral to membrane // inferred from electronic annotation /// 0043235 //…	0004871 // signal transducer activity // inferred from electronic annotation /// 0004872 // receptor activity // inferred from electronic annotation /// 0004930 // G-protein coupled receptor activity // inferred from electronic annotation /// 0004935 // adrenergic receptor activity // inferred from electronic annotation /// 0004939 // beta-adrenergic receptor activity // inferred from direct assa…	ENSP00000343782 // span:39-61,74-96,111-133,153-175,211-230,291-313,323-345 // numtm:7	DB00368; DB00571; DB01064; DB01102; DB01288; DB01363; DB01407; DB06262; DB08807; DB08808								0	YES	YES	YES	NO	YES	ADRB3
156	38447_at; 201401_s_at; 201402_at	Hs.83636	adrenergic, beta, receptor kinase 1	ADRBK1	chr11q13.1	ENSG00000173020	P25098 /// Q59F73	109635	NP_001610	0002026 // regulation of the force of heart contraction // inferred from electronic annotation /// 0002029 // desensitization of G-protein coupled receptor protein signaling pathway // inferred from sequence or structural similarity /// 0002029 // desensitization of G-protein coupled receptor protein signaling pathway // inferred from electronic annotation /// 0003108 // negative regulation of th…	0005624 // membrane fraction // inferred from direct assay /// 0005624 // membrane fraction // inferred from electronic annotation /// 0005625 // soluble fraction // traceable author statement /// 0005737 // cytoplasm // inferred from direct assay /// 0005829 // cytosol // not recorded /// 0005886 // plasma membrane // not recorded /// 0005901 // caveola // inferred from electronic annotation ///…	0000166 // nucleotide binding // inferred from electronic annotation /// 0004672 // protein kinase activity // inferred from sequence or structural similarity /// 0004672 // protein kinase activity // inferred from electronic annotation /// 0004674 // protein serine/threonine kinase activity // inferred from electronic annotation /// 0004703 // G-protein coupled receptor kinase activity // inferr…	---	DB00171								0	YES	NO	NO	YES	YES	ADRBK1	1	1	0.79			GRK
157	204184_s_at; 228771_at; 204183_s_at	Hs.657494	adrenergic, beta, receptor kinase 2	ADRBK2	chr22q11|22q12.1	ENSG00000100077	A8K869 /// P35626 /// Q8N433	109636	NP_005151	0006468 // protein phosphorylation // inferred from electronic annotation /// 0007165 // signal transduction // traceable author statement /// 0007165 // signal transduction // inferred from electronic annotation /// 0016310 // phosphorylation // inferred from electronic annotation	---	0000166 // nucleotide binding // inferred from electronic annotation /// 0004672 // protein kinase activity // traceable author statement /// 0004672 // protein kinase activity // inferred from electronic annotation /// 0004674 // protein serine/threonine kinase activity // inferred from electronic annotation /// 0004703 // G-protein coupled receptor kinase activity // inferred from electronic an…	---	DB00171								0	YES	NO	NO	YES	YES	ADRBK2						GRK				Published Relationship below threshold	0.25	12.34
158	210250_x_at; 202144_s_at	Hs.75527	adenylosuccinate lyase	ADSL	chr22q13.1|22q13.2	ENSG00000239900	A8K4X6 /// B0QY75 /// B4DEP1 /// B4DP46 /// B4DUM2 /// B7ZB92 /// B7ZB93 /// P30566 /// Q71UA4	608224	NP_000017 /// NP_001116850	0006164 // purine nucleotide biosynthetic process // inferred by curator /// 0006164 // purine nucleotide biosynthetic process // inferred from electronic annotation /// 0006167 // AMP biosynthetic process // inferred from direct assay /// 0009152 // purine ribonucleotide biosynthetic process // inferred from electronic annotation /// 0009168 // purine ribonucleoside monophosphate biosynthetic pr…	0005737 // cytoplasm // inferred from direct assay /// 0005739 // mitochondrion // inferred from electronic annotation /// 0005829 // cytosol // not recorded	0003824 // catalytic activity // inferred from electronic annotation /// 0004018 // N6-(1,2-dicarboxyethyl)AMP AMP-lyase (fumarate-forming) activity // not recorded /// 0004018 // N6-(1,2-dicarboxyethyl)AMP AMP-lyase (fumarate-forming) activity // inferred from direct assay /// 0004018 // N6-(1,2-dicarboxyethyl)AMP AMP-lyase (fumarate-forming) activity // inferred from electronic annotation /// 0…	---									0.5881	NO	YES	YES	NO	YES	ADSL	1	0.62	-0.39							Published Relationship below threshold	0.14	4.81
159	221761_at; 227310_at	Hs.498313	Adenylosuccinate synthase	ADSS	chr1cen-q12	ENSG00000035687	B4E1L0 /// C9JHJ3 /// P30520 /// Q5SY84	103060	NP_001117	0002376 // immune system process // non-traceable author statement /// 0006164 // purine nucleotide biosynthetic process // inferred from electronic annotation /// 0006167 // AMP biosynthetic process // inferred from direct assay /// 0006167 // AMP biosynthetic process // non-traceable author statement /// 0006167 // AMP biosynthetic process // inferred from electronic annotation /// 0009168 // p…	0005737 // cytoplasm // inferred from electronic annotation	0000166 // nucleotide binding // inferred from electronic annotation /// 0000287 // magnesium ion binding // inferred from electronic annotation /// 0004019 // adenylosuccinate synthase activity // inferred from direct assay /// 0004019 // adenylosuccinate synthase activity // non-traceable author statement /// 0004019 // adenylosuccinate synthase activity // inferred from electronic annotation /…	---	DB00128								0.8143	NO	YES	YES	NO	NO		1	1	0.78							Published Relationship below threshold	0.03	3.49
160	234068_s_at; 229617_x_at; 1558792_x_at; 223237_x_at	Hs.467125	adaptor-related protein complex 2, alpha 1 subunit	AP2A1	chr19q13.33	ENSG00000196961	B4DXJ6 /// O95782 /// Q8N9K4	601026	NP_055018 /// NP_570603	0006810 // transport // inferred from electronic annotation /// 0006886 // intracellular protein transport // non-traceable author statement /// 0006886 // intracellular protein transport // inferred from electronic annotation /// 0006895 // Golgi to endosome transport // non-traceable author statement /// 0006897 // endocytosis // non-traceable author statement /// 0006897 // endocytosis // infe…	0005829 // cytosol // not recorded /// 0005886 // plasma membrane // not recorded /// 0005886 // plasma membrane // inferred from electronic annotation /// 0005905 // coated pit // inferred from electronic annotation /// 0016020 // membrane // inferred from electronic annotation /// 0030117 // membrane coat // inferred from electronic annotation /// 0030122 // AP-2 adaptor complex // non-traceabl…	0005488 // binding // inferred from electronic annotation /// 0005515 // protein binding // inferred from electronic annotation /// 0008565 // protein transporter activity // inferred from electronic annotation	---									0
161	212159_x_at; 212161_at; 211779_x_at; 215764_x_at	Hs.19121	adaptor-related protein complex 2, alpha 2 subunit	AP2A2	chr11p15.5	ENSG00000183020	B3KMI7 /// B7Z1Q4 /// B7Z5S9 /// C9J1S3 /// O94973 /// Q59FN8 /// Q8N2F8 /// Q9UFK5	607242	NP_036437	0006810 // transport // inferred from electronic annotation /// 0006886 // intracellular protein transport // non-traceable author statement /// 0006886 // intracellular protein transport // inferred from electronic annotation /// 0006897 // endocytosis // inferred from electronic annotation /// 0015031 // protein transport // inferred from electronic annotation /// 0016192 // vesicle-mediated tr…	0005829 // cytosol // not recorded /// 0005886 // plasma membrane // not recorded /// 0005886 // plasma membrane // inferred from electronic annotation /// 0005905 // coated pit // inferred from electronic annotation /// 0016020 // membrane // inferred from electronic annotation /// 0030117 // membrane coat // inferred from electronic annotation /// 0030122 // AP-2 adaptor complex // non-traceabl…	0005488 // binding // inferred from electronic annotation /// 0005515 // protein binding // inferred from electronic annotation /// 0008289 // lipid binding // inferred from electronic annotation /// 0008565 // protein transporter activity // inferred from electronic annotation	---									0
162	205423_at	Hs.368794	adaptor-related protein complex 1, beta 1 subunit	AP1B1	chr22q12|22q12.2	ENSG00000100280	B4DG47 /// B4DKH5 /// B4DS79 /// C9J1E7 /// Q10567 /// Q7Z3M8 /// Q86X54	600157	NP_001118 /// NP_001159491 /// NP_663782	0006810 // transport // inferred from electronic annotation /// 0006886 // intracellular protein transport // inferred from electronic annotation /// 0006892 // post-Golgi vesicle-mediated transport // not recorded /// 0006897 // endocytosis // inferred from electronic annotation /// 0015031 // protein transport // inferred from electronic annotation /// 0016044 // cellular membrane organization …	0005794 // Golgi apparatus // inferred from electronic annotation /// 0005829 // cytosol // not recorded /// 0016020 // membrane // inferred from electronic annotation /// 0030117 // membrane coat // inferred from electronic annotation /// 0030131 // clathrin adaptor complex // inferred from electronic annotation /// 0030665 // clathrin coated vesicle membrane // inferred from electronic annotati…	0005215 // transporter activity // traceable author statement /// 0005488 // binding // inferred from electronic annotation /// 0005515 // protein binding // inferred from physical interaction /// 0005515 // protein binding // inferred from electronic annotation /// 0008565 // protein transporter activity // inferred from electronic annotation	---									0	NO	NO	NO	YES	NO
163	200612_s_at; 200615_s_at	Hs.514819	adaptor-related protein complex 2, beta 1 subunit	AP2B1	chr17q11.2-q12	ENSG00000006125	A8K0G3 /// A8K916 /// B4DIL5 /// B4DWG4 /// B4E261 /// P63010 /// Q68DI0 /// Q7Z451 /// Q96EL6	601025	NP_001025177 /// NP_001273	0006810 // transport // inferred from electronic annotation /// 0006886 // intracellular protein transport // inferred from electronic annotation /// 0007268 // synaptic transmission // inferred from electronic annotation /// 0007269 // neurotransmitter secretion // inferred from electronic annotation /// 0015031 // protein transport // inferred from electronic annotation /// 0016192 // vesicle-m…	0005802 // trans-Golgi network // inferred from electronic annotation /// 0005829 // cytosol // not recorded /// 0005886 // plasma membrane // not recorded /// 0005886 // plasma membrane // inferred from electronic annotation /// 0005905 // coated pit // inferred from electronic annotation /// 0016020 // membrane // inferred from electronic annotation /// 0030117 // membrane coat // inferred from…	0005488 // binding // inferred from electronic annotation /// 0005515 // protein binding // inferred from physical interaction /// 0005515 // protein binding // inferred from electronic annotation /// 0008565 // protein transporter activity // inferred from electronic annotation /// 0030276 // clathrin binding // inferred from physical interaction /// 0030276 // clathrin binding // inferred from …	---									0	NO	NO	NO	NO	YES	AP2B1	1	1	0.4							Published Relationship below threshold	0.04	0.8
164	225754_at; 203350_at; 225771_at	Hs.461253	adaptor-related protein complex 1, gamma 1 subunit	AP1G1	chr16q23	ENSG00000166747	B3KNW1 /// B3KXW5 /// B4DDL1 /// B4DGE1 /// B4DS96 /// O43747 /// Q8IY97 /// Q9BTR5	603533	NP_001025178 /// NP_001119	0006810 // transport // inferred from electronic annotation /// 0006886 // intracellular protein transport // inferred from electronic annotation /// 0006886 // intracellular protein transport // traceable author statement /// 0006892 // post-Golgi vesicle-mediated transport // not recorded /// 0006897 // endocytosis // inferred from electronic annotation /// 0015031 // protein transport // infer…	0005737 // cytoplasm // traceable author statement /// 0005794 // Golgi apparatus // inferred from direct assay /// 0005794 // Golgi apparatus // inferred from electronic annotation /// 0005794 // Golgi apparatus // traceable author statement /// 0005802 // trans-Golgi network // inferred from electronic annotation /// 0005829 // cytosol // not recorded /// 0016020 // membrane // inferred from el…	0005215 // transporter activity // traceable author statement /// 0005488 // binding // inferred from electronic annotation /// 0005515 // protein binding // inferred from electronic annotation /// 0008565 // protein transporter activity // inferred from electronic annotation	---									0							0.5	0	-0.93							Published Relationship below threshold	0.02	0.29
165	201792_at	Hs.439463	AE binding protein 1	AEBP1	chr7p13	ENSG00000106624	B3KR36 /// B4DJB3 /// C9JLQ8 /// Q8IUX7	602981	NP_001120	0001501 // skeletal system development // traceable author statement /// 0006350 // transcription // inferred from electronic annotation /// 0006355 // regulation of transcription, DNA-dependent // inferred from electronic annotation /// 0006508 // proteolysis // inferred from electronic annotation /// 0007155 // cell adhesion // inferred from electronic annotation /// 0007517 // muscle organ dev…	0005576 // extracellular region // inferred from electronic annotation /// 0005615 // extracellular space // inferred from direct assay /// 0005634 // nucleus // inferred from electronic annotation /// 0005737 // cytoplasm // inferred from electronic annotation /// 0031012 // extracellular matrix // inferred from direct assay	0003677 // DNA binding // inferred from electronic annotation /// 0003700 // sequence-specific DNA binding transcription factor activity // traceable author statement /// 0003714 // transcription corepressor activity // inferred from electronic annotation /// 0004180 // carboxypeptidase activity // traceable author statement /// 0004180 // carboxypeptidase activity // inferred from electronic ann…	---									0	YES	NO	YES	NO	YES	AEBP1				Q8IUX7						Published Relationship below threshold	0.12	5.31	22	2.91	Published Relationship below threshold
166	217729_s_at	Hs.515053	amino-terminal enhancer of split	AES	chr19p13.3	ENSG00000104964	Q08117 /// Q14CJ1 /// Q8WY48	600188	NP_001121 /// NP_945320 /// NP_945321	0001501 // skeletal system development // inferred from electronic annotation /// 0006350 // transcription // inferred from electronic annotation /// 0006357 // regulation of transcription from RNA polymerase II promoter // inferred from electronic annotation /// 0007275 // multicellular organismal development // traceable author statement /// 0009887 // organ morphogenesis // traceable author st…	0005634 // nucleus // inferred from electronic annotation	0003714 // transcription corepressor activity // inferred from direct assay /// 0003714 // transcription corepressor activity // inferred from physical interaction /// 0003714 // transcription corepressor activity // inferred from electronic annotation /// 0005515 // protein binding // inferred from physical interaction /// 0005515 // protein binding // inferred from electronic annotation /// 003…	---									0	NO	NO	NO	YES	YES	AES										Published Relationship below threshold	0.15	4.41
167	207032_s_at; 216314_at	Hs.109620	cysteine-rich secretory protein 1	CRISP1	chr6p21.3	ENSG00000124812	A8K8Y2 /// P54107	601193	NP_001122 /// NP_733758	0007342 // fusion of sperm to egg plasma membrane // traceable author statement	0005576 // extracellular region // inferred from electronic annotation /// 0005615 // extracellular space // traceable author statement	---	---									0																Published Relationship below threshold	0.02	0.4
169		-	AF8 temperature sensitivity complementing	AF8T		-		116951	-
170		-	ankyloblepharon filiforme adnatum	AFA		-		106410	-
171		-	acrofacial dysostosis 1, Nager type	AFD1	chr9q32	-		154540	-
172	236250_at; 1559863_a_at; 1552287_s_at	Hs.534773	AFG3 ATPase family gene 3-like 1 (S. cerevisiae), pseudogene	AFG3L1P	chr16q24.3	ENSG00000223959	B3KPL7 /// Q6ZSU8 /// Q8N8B4	603020		0006508 // proteolysis // inferred from electronic annotation	---	0004222 // metalloendopeptidase activity // inferred from electronic annotation /// 0005524 // ATP binding // inferred from electronic annotation /// 0008233 // peptidase activity // inferred from electronic annotation /// 0008237 // metallopeptidase activity // inferred from electronic annotation	---									0																Published Relationship below threshold	0.02	0.46
173	206840_at	Hs.168718	afamin	AFM	chr4q13.3	ENSG00000079557	P43652 /// Q4W5C5	104145	NP_001124	0006810 // transport // inferred from electronic annotation	0005576 // extracellular region // inferred from electronic annotation /// 0005576 // extracellular region // traceable author statement /// 0005615 // extracellular space // inferred from electronic annotation	---	---									0	NO	NO	YES	YES	YES	AFM				P43652						Published Relationship below threshold	0.07	4.29
174	204694_at	Hs.518808	alpha-fetoprotein	AFP	chr4q11-q13	ENSG00000081051	B4DMW9 /// B4DMX4 /// P02771	104150	NP_001125	0001542 // ovulation from ovarian follicle // inferred from electronic annotation /// 0001889 // liver development // inferred from electronic annotation /// 0006810 // transport // inferred from electronic annotation /// 0010033 // response to organic substance // inferred from electronic annotation /// 0019953 // sexual reproduction // inferred from electronic annotation /// 0031016 // pancreas…	0005576 // extracellular region // inferred from electronic annotation /// 0005615 // extracellular space // inferred from electronic annotation /// 0005737 // cytoplasm // inferred from electronic annotation	0046872 // metal ion binding // inferred from electronic annotation	---									0	NO	NO	YES	YES	YES	AFP				P02771			12.5	1.54	178.6	Published Relationship below threshold	3.25	157.74	12	2.17	12.5
175	204333_s_at; 216064_s_at; 204332_s_at	Hs.207776	aspartylglucosaminidase	AGA	chr4q34.3	ENSG00000038002	B4E0G5 /// P20933 /// Q6LD43	613230	NP_000018 /// NP_001165459	0006517 // protein deglycosylation // inferred from direct assay /// 0006517 // protein deglycosylation // inferred from mutant phenotype /// 0051604 // protein maturation // inferred from electronic annotation	0005764 // lysosome // inferred from direct assay /// 0005764 // lysosome // inferred from electronic annotation /// 0005783 // endoplasmic reticulum // inferred from direct assay	0003948 // N4-(beta-N-acetylglucosaminyl)-L-asparaginase activity // inferred from direct assay /// 0003948 // N4-(beta-N-acetylglucosaminyl)-L-asparaginase activity // inferred from mutant phenotype /// 0003948 // N4-(beta-N-acetylglucosaminyl)-L-asparaginase activity // inferred from electronic annotation /// 0016787 // hydrolase activity // inferred from electronic annotation /// 0043621 // pr…	---									1.1271	NO	NO	NO	YES	YES	AGA	1	0	-0.83							Published Relationship below threshold	0.07	1.62
176	217161_x_at; 207692_s_at; 1554950_at; 205679_x_at	Hs.2159	aggrecan	ACAN	chr15q26.1	ENSG00000157766	B9EK55 /// P16112 /// Q6LE94 /// Q6PID9	155900	NP_001126 /// NP_037359	0001501 // skeletal system development // non-traceable author statement /// 0001502 // cartilage condensation // inferred from electronic annotation /// 0002063 // chondrocyte development // inferred from electronic annotation /// 0006508 // proteolysis // non-traceable author statement /// 0007155 // cell adhesion // inferred from electronic annotation /// 0030166 // proteoglycan biosynthetic p…	0005576 // extracellular region // inferred from electronic annotation /// 0005578 // proteinaceous extracellular matrix // inferred from electronic annotation /// 0005604 // basement membrane // inferred from electronic annotation /// 0031012 // extracellular matrix // inferred from direct assay /// 0031012 // extracellular matrix // inferred from electronic annotation	0005201 // extracellular matrix structural constituent // traceable author statement /// 0005488 // binding // inferred from electronic annotation /// 0005515 // protein binding // inferred from physical interaction /// 0005515 // protein binding // inferred from electronic annotation /// 0005529 // sugar binding // inferred from electronic annotation /// 0005540 // hyaluronic acid binding // inf…	---	DB02255								0										P16112						Published Relationship below threshold	1.71	129.42	13	2.24	16.3
177	210081_at; 217046_s_at	Hs.534342	advanced glycosylation end product-specific receptor	AGER	chr6p21.3	ENSG00000204305 /// ENSG00000206320 /// ENSG00000229058 /// ENSG00000230514 /// ENSG00000231268 /// ENSG00000234729 /// ENSG00000237405	A7Y2U9 /// A8MS87 /// B0V177 /// B0V178 /// B0V179 /// B0V180 /// B4DNX3 /// B5A978 /// B5A979 /// B5A980 /// B5A981 /// B5A982 /// C0IP14 /// C0IP16 /// C0IP17 /// C9J0M2 /// Q101R2 /// Q101R3 /// Q101R5 /// Q15109 /// Q3L1R2 /// Q3L1R3 /// Q3L1R4 /// Q3L1R5 /// Q3L1R6 /// Q3L1R7 /// Q3L1R8 /// Q3L1S0 /// Q5SSZ2 /// Q5SSZ3 /// Q71BB6 /// Q71BG7 /// Q86SN1 /// Q9UQR5; A7Y2U9 /// A8MS87 /// B0V177…	600214	NP_001127 /// NP_751947	0006954 // inflammatory response // traceable author statement /// 0006954 // inflammatory response // inferred from electronic annotation /// 0007166 // cell surface receptor linked signaling pathway // traceable author statement /// 0007259 // JAK-STAT cascade // inferred from electronic annotation /// 0007399 // nervous system development // inferred from electronic annotation /// 0007420 // b…	0005576 // extracellular region // inferred from electronic annotation /// 0005615 // extracellular space // inferred from electronic annotation /// 0005886 // plasma membrane // inferred from electronic annotation /// 0005886 // plasma membrane // non-traceable author statement /// 0005887 // integral to plasma membrane // traceable author statement /// 0009925 // basal plasma membrane // inferr…	0004872 // receptor activity // traceable author statement /// 0004872 // receptor activity // inferred from electronic annotation /// 0004888 // transmembrane receptor activity // traceable author statement /// 0005515 // protein binding // inferred from physical interaction /// 0005515 // protein binding // inferred from electronic annotation /// 0048155 // S100 alpha binding // inferred from p…	GENSCAN00000042176 // span:7-26,342-364 // numtm:2 /// GENSCAN00000042001 // span:7-26,281-303 // numtm:2 /// GENSCAN00000028738 // span:7-26,281-303 // numtm:2 /// GENSCAN00000022678 // span:7-26,281-303 // numtm:2 /// GENSCAN00000034005 // span:7-26,281-303 // numtm:2 /// GENSCAN00000036706 // span:7-26,281-303 // numtm:2 /// GENSCAN00000043860 // span:7-26,342-364 // numtm:2 /// ENSP0000037276…									0	NO	NO	NO	NO	YES	AGER	1	1	0.74							Published Relationship below threshold	0.25	10.35
178	203566_s_at	Hs.904	amylo-alpha-1, 6-glucosidase, 4-alpha-glucanotransferase	AGL	chr1p21	ENSG00000162688	D3DT51 /// P35573	610861	NP_000019 /// NP_000633 /// NP_000634 /// NP_000635 /// NP_000636 /// NP_000637	0005975 // carbohydrate metabolic process // inferred from electronic annotation /// 0005977 // glycogen metabolic process // inferred from electronic annotation /// 0005978 // glycogen biosynthetic process // inferred from electronic annotation /// 0008152 // metabolic process // inferred from electronic annotation	0005634 // nucleus // inferred from electronic annotation /// 0005737 // cytoplasm // inferred from direct assay /// 0005737 // cytoplasm // inferred from electronic annotation /// 0016234 // inclusion body // inferred from electronic annotation /// 0043033 // isoamylase complex // traceable author statement	0003824 // catalytic activity // inferred from electronic annotation /// 0004133 // glycogen debranching enzyme activity // traceable author statement /// 0004133 // glycogen debranching enzyme activity // inferred from electronic annotation /// 0004134 // 4-alpha-glucanotransferase activity // inferred from electronic annotation /// 0004135 // amylo-alpha-1,6-glucosidase activity // inferred fro…	---									1.34	NO	NO	NO	NO	YES	AGL										Published Relationship below threshold	0.07	2.49
179		-	agammaglobulinemia, X-linked 2 (with growth hormone deficiency)	AGMX2	chrXp22	-		300311	-
181	207193_at	Hs.104633	agouti related protein homolog (mouse)	AGRP	chr16q22	ENSG00000159723	C6SUN5 /// O00253	602313	NP_001129	0007218 // neuropeptide signaling pathway // inferred from direct assay /// 0007218 // neuropeptide signaling pathway // inferred from electronic annotation /// 0007218 // neuropeptide signaling pathway // traceable author statement /// 0007631 // feeding behavior // traceable author statement /// 0008343 // adult feeding behavior // inferred from electronic annotation /// 0009755 // hormone-medi…	0005576 // extracellular region // inferred from electronic annotation /// 0005615 // extracellular space // inferred from direct assay /// 0005794 // Golgi apparatus // inferred from electronic annotation /// 0005796 // Golgi lumen // inferred from direct assay /// 0005796 // Golgi lumen // inferred from electronic annotation	0005102 // receptor binding // traceable author statement /// 0005184 // neuropeptide hormone activity // inferred from direct assay /// 0005184 // neuropeptide hormone activity // inferred from electronic annotation /// 0005184 // neuropeptide hormone activity // traceable author statement	---									0	NO	NO	NO	YES	YES	AGRP	0	0	-0.98	O00253						Published Relationship below threshold	0.5	26.88
182	209097_s_at; 216268_s_at; 209098_s_at; 231183_s_at; 209099_x_at	Hs.724464	jagged 1	JAG1	chr20p12.1-p11.23	ENSG00000101384	B2R6U9 /// B4DYR1 /// P78504 /// Q4KMR2 /// Q99740; B2R6U9 /// B4DYR1 /// B5M914 /// B7U6M8 /// B7U6M9 /// P78504 /// Q4KMR2 /// Q99740	601922	NP_000205	0001525 // angiogenesis // non-traceable author statement /// 0001709 // cell fate determination // non-traceable author statement /// 0002011 // morphogenesis of an epithelial sheet // inferred from electronic annotation /// 0007154 // cell communication // inferred from electronic annotation /// 0007219 // Notch signaling pathway // non-traceable author statement /// 0007219 // Notch signaling …	0005576 // extracellular region // non-traceable author statement /// 0005886 // plasma membrane // inferred from electronic annotation /// 0005887 // integral to plasma membrane // non-traceable author statement /// 0016020 // membrane // traceable author statement /// 0016020 // membrane // inferred from electronic annotation /// 0016021 // integral to membrane // inferred from electronic annot…	0005112 // Notch binding // non-traceable author statement /// 0005112 // Notch binding // inferred from electronic annotation /// 0005198 // structural molecule activity // non-traceable author statement /// 0005509 // calcium ion binding // non-traceable author statement /// 0005509 // calcium ion binding // inferred from electronic annotation /// 0005515 // protein binding // inferred from ele…	ENSP00000254958 // span:1069-1091 // numtm:1									0	NO	NO	YES	YES	YES	JAG1	0	0	-0.98							Published Relationship below threshold	1.49	122.09	22	2.87	2.59
183	202834_at	Hs.19383	angiotensinogen (serpin peptidase inhibitor, clade A, member 8)	AGT	chr1q42-q43	ENSG00000135744	A7L3A3 /// A7L3A4 /// A7L3A5 /// B0ZBE2 /// B2R5S1 /// B4DE80 /// B4E1B3 /// P01019 /// Q53GY3 /// Q53YY1 /// Q59EP2 /// Q86U78	106165	NP_000020	0001543 // ovarian follicle rupture // inferred from electronic annotation /// 0001558 // regulation of cell growth // non-traceable author statement /// 0001568 // blood vessel development // inferred from electronic annotation /// 0001658 // branching involved in ureteric bud morphogenesis // inferred from electronic annotation /// 0001819 // positive regulation of cytokine production // tracea…	0005576 // extracellular region // not recorded /// 0005576 // extracellular region // non-traceable author statement /// 0005576 // extracellular region // inferred from electronic annotation /// 0005615 // extracellular space // inferred by curator /// 0005615 // extracellular space // inferred from direct assay /// 0005615 // extracellular space // inferred from sequence or structural similari…	0004867 // serine-type endopeptidase inhibitor activity // inferred from electronic annotation /// 0004867 // serine-type endopeptidase inhibitor activity // traceable author statement /// 0005179 // hormone activity // inferred by curator /// 0005179 // hormone activity // inferred from sequence or structural similarity /// 0005179 // hormone activity // inferred from electronic annotation /// 0…	---					NCT01259284				0	YES	YES	YES	NO	YES	AGT				P01019			Published Relationship below threshold	1.95	162.7	Published Relationship below threshold	2.76	73.86	16	2.44	4.8
185	208016_s_at; 205357_s_at	Hs.477887	angiotensin II receptor, type 1	AGTR1	chr3q24	ENSG00000144891	P30556 /// Q53YY0 /// Q6NUP5 /// Q8TBK4	106180	NP_000676 /// NP_004826 /// NP_033611 /// NP_114038 /// NP_114438	0001558 // regulation of cell growth // non-traceable author statement /// 0001822 // kidney development // inferred from mutant phenotype /// 0002018 // renin-angiotensin regulation of aldosterone production // non-traceable author statement /// 0002034 // regulation of blood vessel size by renin-angiotensin // inferred by curator /// 0003078 // regulation of natriuresis // non-traceable author …	0005886 // plasma membrane // not recorded /// 0005886 // plasma membrane // inferred from direct assay /// 0005886 // plasma membrane // inferred from electronic annotation /// 0005887 // integral to plasma membrane // inferred by curator /// 0016020 // membrane // inferred from electronic annotation /// 0016021 // integral to membrane // non-traceable author statement /// 0016021 // integral to…	0001596 // angiotensin type I receptor activity // inferred from direct assay /// 0001596 // angiotensin type I receptor activity // inferred from physical interaction /// 0004871 // signal transducer activity // inferred from electronic annotation /// 0004872 // receptor activity // inferred from electronic annotation /// 0004930 // G-protein coupled receptor activity // inferred from electronic…	ENSP00000385641 // span:31-53,66-88,103-122,143-165,201-218,238-260,283-305 // numtm:7 /// ENSP00000419422 // span:31-53,66-88,103-122,143-165,201-218,238-260,283-305 // numtm:7 /// ENSP00000273430 // span:31-53,66-88,103-122,143-165,201-218,238-260,283-305 // numtm:7 /// ENSP00000385612 // span:31-53,66-88,103-122,143-165,201-218,238-260,283-305 // numtm:7; ENSP00000419783 // span:31-53,66-88,10…	DB00177; DB00275; DB00678; DB00796; DB00876; DB00966; DB01029; DB01342; DB01347; DB01349								Known target of FDA-approved oral small-molecular drug	NO	YES	YES	YES	YES	AGTR1
186	222321_at; 207294_at; 207293_s_at	Hs.405348	angiotensin II receptor, type 2	AGTR2	chrXq22-q23	ENSG00000180772	P50052 /// Q6UVH2	300034	NP_000677	0001974 // blood vessel remodeling // traceable author statement /// 0001991 // regulation of systemic arterial blood pressure by circulatory renin-angiotensin // inferred from sequence or structural similarity /// 0002033 // vasodilation by angiotensin involved in regulation of systemic arterial blood pressure // inferred from electronic annotation /// 0002035 // brain renin-angiotensin system /…	0005886 // plasma membrane // not recorded /// 0005886 // plasma membrane // inferred from electronic annotation /// 0005887 // integral to plasma membrane // inferred by curator /// 0005887 // integral to plasma membrane // traceable author statement /// 0016020 // membrane // inferred from electronic annotation /// 0016021 // integral to membrane // inferred from electronic annotation	0004871 // signal transducer activity // inferred from electronic annotation /// 0004872 // receptor activity // inferred from electronic annotation /// 0004930 // G-protein coupled receptor activity // inferred from electronic annotation /// 0004945 // angiotensin type II receptor activity // inferred from physical interaction /// 0004945 // angiotensin type II receptor activity // inferred from…	ENSP00000360973 // span:47-69,82-104,119-141,162-181,217-234,255-277,292-314 // numtm:7	DB01349								0	YES	NO	NO	YES	YES	AGTR2
187	213592_at	Hs.724387	apelin receptor	APLNR	chr11q12	ENSG00000134817	B2RDH3 /// B3KQN4 /// B3KUH5 /// P35414 /// Q8N2R3	600052	NP_005152	0007165 // signal transduction // inferred from electronic annotation /// 0007186 // G-protein coupled receptor protein signaling pathway // traceable author statement /// 0007186 // G-protein coupled receptor protein signaling pathway // inferred from electronic annotation /// 0050878 // regulation of body fluid levels // inferred from electronic annotation	0005634 // nucleus // inferred from electronic annotation /// 0005886 // plasma membrane // not recorded /// 0005886 // plasma membrane // inferred from electronic annotation /// 0005886 // plasma membrane // traceable author statement /// 0005887 // integral to plasma membrane // traceable author statement /// 0016020 // membrane // inferred from electronic annotation /// 0016021 // integral to …	0004871 // signal transducer activity // inferred from electronic annotation /// 0004872 // receptor activity // inferred from electronic annotation /// 0004872 // receptor activity // traceable author statement /// 0004930 // G-protein coupled receptor activity // inferred from electronic annotation /// 0004930 // G-protein coupled receptor activity // traceable author statement	---									0																Published Relationship below threshold	0.43	15.58
189	206957_at; 210327_s_at; 210326_at	Hs.144567	alanine-glyoxylate aminotransferase	AGXT	chr2q37.3	ENSG00000172482	A2V838 /// B2RCY4 /// B7Z540 /// B7Z548 /// P21549 /// Q9BXA1 /// Q9UJX1	604288	NP_000021	0006625 // protein targeting to peroxisome // inferred from mutant phenotype /// 0008152 // metabolic process // inferred from electronic annotation /// 0019265 // glycine biosynthetic process, by transamination of glyoxylate // inferred from electronic annotation /// 0042866 // pyruvate biosynthetic process // inferred from electronic annotation /// 0046487 // glyoxylate metabolic process // not…	0005739 // mitochondrion // inferred from electronic annotation /// 0005759 // mitochondrial matrix // inferred from electronic annotation /// 0005777 // peroxisome // inferred from direct assay /// 0005777 // peroxisome // inferred from electronic annotation	0003824 // catalytic activity // inferred from electronic annotation /// 0004760 // serine-pyruvate transaminase activity // inferred from electronic annotation /// 0005515 // protein binding // inferred from physical interaction /// 0008453 // alanine-glyoxylate transaminase activity // traceable author statement /// 0008453 // alanine-glyoxylate transaminase activity // inferred from electronic…	---	DB00114; DB00133; DB00145; DB00160; DB02079; DB04083; DB08060								0	NO	YES	YES	YES	YES	AGXT	1	0	-0.89							Published Relationship below threshold	0.1	5.04	12	2.08	Published Relationship below threshold
190	206644_at; 206645_s_at	Hs.268490	nuclear receptor subfamily 0, group B, member 1	NR0B1	chrXp21.3	ENSG00000169297	A6NNU8 /// P51843	300474	NP_000466	0000122 // negative regulation of transcription from RNA polymerase II promoter // inferred from electronic annotation /// 0006350 // transcription // inferred from electronic annotation /// 0006355 // regulation of transcription, DNA-dependent // inferred from electronic annotation /// 0006694 // steroid biosynthetic process // inferred from direct assay /// 0006950 // response to stress // infe…	0005624 // membrane fraction // inferred from direct assay /// 0005626 // insoluble fraction // inferred from electronic annotation /// 0005634 // nucleus // inferred by curator /// 0005634 // nucleus // inferred from direct assay /// 0005634 // nucleus // inferred from electronic annotation /// 0005737 // cytoplasm // inferred from direct assay /// 0005737 // cytoplasm // inferred from electroni…	0003677 // DNA binding // inferred from direct assay /// 0003677 // DNA binding // inferred from electronic annotation /// 0003690 // double-stranded DNA binding // inferred from electronic annotation /// 0003700 // sequence-specific DNA binding transcription factor activity // inferred from electronic annotation /// 0003706 // ligand-regulated transcription factor activity // inferred from direc…	---	DB00755; DB01234				NCT00003601				0	YES	YES	YES	NO	YES	NR0B1										Published Relationship below threshold	0.49	17.86
191	200903_s_at	Hs.388004	adenosylhomocysteinase	AHCY	chr20cen-q13.1	ENSG00000101444	B3KUN3 /// P23526 /// Q1RMG2	180960	NP_000678 /// NP_001155238	0006730 // one-carbon metabolic process // non-traceable author statement /// 0006730 // one-carbon metabolic process // inferred from electronic annotation /// 0008152 // metabolic process // inferred from electronic annotation	0005737 // cytoplasm // non-traceable author statement /// 0005737 // cytoplasm // inferred from electronic annotation /// 0042470 // melanosome // inferred from electronic annotation	0003824 // catalytic activity // inferred from electronic annotation /// 0004013 // adenosylhomocysteinase activity // traceable author statement /// 0004013 // adenosylhomocysteinase activity // inferred from electronic annotation /// 0005488 // binding // inferred from electronic annotation /// 0005515 // protein binding // inferred from physical interaction /// 0016787 // hydrolase activity //…	---	DB01907; DB03216; DB03273; DB03769								0	YES	YES	NO	YES	YES	AHCY	1	0.67	-0.33							Published Relationship below threshold	0.51	21.37	15	2.38	1
192		-	Aicardi syndrome	AIC	chrXp22	-		304340	-
196	202820_at	Hs.171189	aryl hydrocarbon receptor	AHR	chr7p15	ENSG00000106546	P35869	600253	NP_001612	0006350 // transcription // inferred from electronic annotation /// 0006355 // regulation of transcription, DNA-dependent // inferred from direct assay /// 0006355 // regulation of transcription, DNA-dependent // inferred from electronic annotation /// 0006366 // transcription from RNA polymerase II promoter // inferred from direct assay /// 0006366 // transcription from RNA polymerase II promote…	0005634 // nucleus // inferred from direct assay /// 0005634 // nucleus // inferred from electronic annotation /// 0005634 // nucleus // traceable author statement /// 0005737 // cytoplasm // inferred from electronic annotation	0003677 // DNA binding // traceable author statement /// 0003677 // DNA binding // inferred from electronic annotation /// 0003700 // sequence-specific DNA binding transcription factor activity // inferred from direct assay /// 0003700 // sequence-specific DNA binding transcription factor activity // inferred from electronic annotation /// 0003700 // sequence-specific DNA binding transcription fa…	---	DB00379; DB00393; DB00499; DB01076; DB01097; DB01404								0	NO	NO	NO	YES	YES	AHR													24	3.16	3.1
197	204551_s_at; 210929_s_at	Hs.324746	alpha-2-HS-glycoprotein	AHSG	chr3q27	ENSG00000145192	B7Z556 /// B7Z8Q2 /// C9JV77 /// P02765 /// Q9H3B4; B7Z556 /// B7Z8Q2 /// C9JV77 /// P02765	138680	NP_001613	0001501 // skeletal system development // non-traceable author statement /// 0001503 // ossification // inferred from electronic annotation /// 0006461 // protein complex assembly // inferred from electronic annotation /// 0006907 // pinocytosis // non-traceable author statement /// 0006953 // acute-phase response // inferred from direct assay /// 0008584 // male gonad development // inferred fro…	0005576 // extracellular region // non-traceable author statement /// 0005576 // extracellular region // inferred from electronic annotation /// 0005615 // extracellular space // non-traceable author statement /// 0005615 // extracellular space // inferred from electronic annotation /// 0031012 // extracellular matrix // inferred from electronic annotation /// 0043234 // protein complex // inferr…	0004869 // cysteine-type endopeptidase inhibitor activity // inferred from electronic annotation /// 0005515 // protein binding // inferred from physical interaction /// 0019210 // kinase inhibitor activity // non-traceable author statement /// 0030294 // receptor signaling protein tyrosine kinase inhibitor activity // inferred from electronic annotation	---									0	NO	NO	NO	YES	YES	AHSG				P02765						Published Relationship below threshold	0.67	28.68	17	2.47	Published Relationship below threshold
199	213095_x_at; 207823_s_at; 215051_x_at; 209901_x_at	Hs.76364	allograft inflammatory factor 1	AIF1	chr6p21.3	ENSG00000204472 /// ENSG00000206428 /// ENSG00000234836 /// ENSG00000235588 /// ENSG00000235985 /// ENSG00000237727	O43904 /// P55008 /// Q4V347 /// Q5STX8 /// Q9H2B1 /// Q9UIV4	601833	NP_001614 /// NP_004838 /// NP_116573	0001934 // positive regulation of protein phosphorylation // inferred from electronic annotation /// 0006950 // response to stress // traceable author statement /// 0006954 // inflammatory response // traceable author statement /// 0007050 // cell cycle arrest // traceable author statement /// 0008285 // negative regulation of cell proliferation // traceable author statement /// 0010629 // negati…	0001726 // ruffle // inferred from electronic annotation /// 0001891 // phagocytic cup // inferred from electronic annotation /// 0005634 // nucleus // traceable author statement /// 0005737 // cytoplasm // inferred from electronic annotation /// 0005829 // cytosol // inferred from electronic annotation /// 0005856 // cytoskeleton // inferred from electronic annotation /// 0005884 // actin filame…	0003779 // actin binding // inferred from electronic annotation /// 0005509 // calcium ion binding // inferred from electronic annotation /// 0005515 // protein binding // inferred from electronic annotation /// 0051015 // actin filament binding // inferred from direct assay	---									0	NO	NO	NO	YES	YES	AIF1	0.5	0	-0.97							Published Relationship below threshold	0.91	65.48	21	2.84	Published Relationship below threshold
201		-	amelogenesis imperfecta 3, hypomaturation or hypoplastic type	AIH3	chrXq22-q28	-		301220	-
202	212543_at	Hs.643590	absent in melanoma 1	AIM1	chr6q21	ENSG00000112297	B3KPT0 /// B4DLI1 /// B4DU04 /// B7ZAH2 /// Q6P5P8 /// Q96QW7 /// Q9Y4K1	601797	NP_001615	---	---	0005529 // sugar binding // inferred from electronic annotation	---									0							1	1	-0.67							Published Relationship below threshold	0.34	54.17								down in meta
203	202587_s_at; 202588_at	Hs.175473	adenylate kinase 1	AK1	chr9q34.1	ENSG00000106992	P00568 /// Q53EY8 /// Q5T9B7 /// Q5T9B8 /// Q6FGX9	103020	NP_000467	0006139 // nucleobase, nucleoside, nucleotide and nucleic acid metabolic process // inferred from electronic annotation /// 0007050 // cell cycle arrest // inferred from electronic annotation /// 0009165 // nucleotide biosynthetic process // inferred from electronic annotation /// 0046034 // ATP metabolic process // inferred from electronic annotation	0005634 // nucleus // inferred from direct assay /// 0005737 // cytoplasm // inferred from direct assay /// 0005737 // cytoplasm // inferred from electronic annotation /// 0005739 // mitochondrion // inferred from electronic annotation /// 0005886 // plasma membrane // inferred from electronic annotation	0000166 // nucleotide binding // inferred from electronic annotation /// 0004017 // adenylate kinase activity // inferred from electronic annotation /// 0004017 // adenylate kinase activity // traceable author statement /// 0005515 // protein binding // inferred from physical interaction /// 0005524 // ATP binding // inferred from electronic annotation /// 0016301 // kinase activity // inferred f…	---	DB01717								0	NO	YES	YES	NO	YES	AK1										Published Relationship below threshold	0.24	10.51
204	208967_s_at; 212172_at; 205996_s_at; 212173_at; 212175_s_at; 212174_at	Hs.470907	adenylate kinase 2	AK2	chr1p34	ENSG00000004455	B4DLK2 /// P54819	103030	NP_001616 /// NP_037543	0006139 // nucleobase, nucleoside, nucleotide and nucleic acid metabolic process // inferred from electronic annotation	0005739 // mitochondrion // inferred from electronic annotation /// 0005743 // mitochondrial inner membrane // inferred from electronic annotation /// 0005758 // mitochondrial intermembrane space // inferred from electronic annotation	0000166 // nucleotide binding // inferred from electronic annotation /// 0004017 // adenylate kinase activity // inferred from electronic annotation /// 0004017 // adenylate kinase activity // traceable author statement /// 0005524 // ATP binding // inferred from electronic annotation /// 0016301 // kinase activity // inferred from electronic annotation /// 0016740 // transferase activity // infe…	---	DB01717								0	NO	NO	NO	NO	YES	AK2	1	1	0.22							Published Relationship below threshold	0.1	2.82
205	225342_at; 230630_at; 204347_at; 204348_s_at	Hs.10862	adenylate kinase 4	AK4	chr1p31.3	ENSG00000162433	D3DQ62 /// P27144	103030	NP_001005353 /// NP_037542 /// NP_982289	0006139 // nucleobase, nucleoside, nucleotide and nucleic acid metabolic process // inferred from electronic annotation /// 0009165 // nucleotide biosynthetic process // inferred from electronic annotation /// 0010033 // response to organic substance // inferred from electronic annotation /// 0010243 // response to organic nitrogen // inferred from electronic annotation /// 0014070 // response to…	0005737 // cytoplasm // inferred from electronic annotation /// 0005739 // mitochondrion // inferred from electronic annotation /// 0005759 // mitochondrial matrix // inferred from electronic annotation	0000166 // nucleotide binding // inferred from electronic annotation /// 0004017 // adenylate kinase activity // inferred from electronic annotation /// 0005524 // ATP binding // inferred from electronic annotation /// 0005525 // GTP binding // inferred from electronic annotation /// 0016301 // kinase activity // inferred from electronic annotation /// 0016740 // transferase activity // inferred …	---									0							1	0.67	0.35							Published Relationship below threshold	0.03	0.56
206		-	adenylate kinase 4 pseudogene 1	AK4P1	chr17q11.2	-
207	207163_s_at	Hs.525622	v-akt murine thymoma viral oncogene homolog 1	AKT1	chr14q32.32|14q32.32	ENSG00000142208	B0LPE5 /// B2RAM5 /// B3KVH4 /// B3KXD7 /// B7Z5R1 /// P31749 /// Q9BV07	164731	NP_001014431 /// NP_001014432 /// NP_005154	0000060 // protein import into nucleus, translocation // inferred from mutant phenotype /// 0001893 // maternal placenta development // inferred from electronic annotation /// 0005975 // carbohydrate metabolic process // inferred from electronic annotation /// 0005977 // glycogen metabolic process // inferred from electronic annotation /// 0005978 // glycogen biosynthetic process // inferred from…	0005625 // soluble fraction // inferred from electronic annotation /// 0005634 // nucleus // inferred from direct assay /// 0005634 // nucleus // inferred from electronic annotation /// 0005654 // nucleoplasm // not recorded /// 0005737 // cytoplasm // inferred from direct assay /// 0005737 // cytoplasm // inferred from sequence or structural similarity /// 0005737 // cytoplasm // inferred from e…	0000166 // nucleotide binding // inferred from electronic annotation /// 0004672 // protein kinase activity // traceable author statement /// 0004672 // protein kinase activity // inferred from electronic annotation /// 0004674 // protein serine/threonine kinase activity // not recorded /// 0004674 // protein serine/threonine kinase activity // inferred from direct assay /// 0004674 // protein se…	---	DB00171; DB01169; DB01863; DB07584; DB07585			TTDC00132 (CI-1033)	NCT00571116 NCT01519427 NCT01510444 NCT00053781	p-Akt (Immunohistochemical marker)		Oncogene: Kinase/signalling factor, <1%, Point mutation, PI3K	0	YES	YES	YES	YES	YES	AKT1	1	1	0.52			Akt
208	225471_s_at; 203809_s_at; 211453_s_at; 236664_at; 226156_at; 203808_at; 1560689_s_at	Hs.631535	V-akt murine thymoma viral oncogene homolog 2	AKT2	chr19q13.1-q13.2	ENSG00000105221	A8MX96 /// B3KP61 /// B4DG79 /// B7Z8Z9 /// C9J258 /// C9JC83 /// C9JHS6 /// C9JIF6 /// C9JIJ1 /// C9K000 /// P31751 /// Q05BV0 /// Q0VAN0 /// Q6P4H3 /// Q8TBE2	164740	NP_001617	0001934 // positive regulation of protein phosphorylation // inferred from electronic annotation /// 0006464 // protein modification process // traceable author statement /// 0006468 // protein phosphorylation // inferred from electronic annotation /// 0006970 // response to osmotic stress // inferred from electronic annotation /// 0008286 // insulin receptor signaling pathway // inferred from mu…	0005625 // soluble fraction // inferred from electronic annotation /// 0005634 // nucleus // inferred from direct assay /// 0005739 // mitochondrion // inferred from electronic annotation /// 0005792 // microsome // inferred from electronic annotation /// 0005829 // cytosol // not recorded /// 0005829 // cytosol // inferred from electronic annotation /// 0005886 // plasma membrane // inferred fro…	0000166 // nucleotide binding // inferred from electronic annotation /// 0004672 // protein kinase activity // inferred from electronic annotation /// 0004674 // protein serine/threonine kinase activity // inferred from electronic annotation /// 0004674 // protein serine/threonine kinase activity // traceable author statement /// 0005515 // protein binding // inferred from physical interaction //…	---	DB07812; DB07859; DB07947; DB08073				NCT01519427 NCT01510444 NCT00053781			Oncogene: Kinase/signalling factor, <1%, Point mutation, PI3K	0	YES	NO	YES	YES	YES	AKT2	1	1	0.68			Akt				Published Relationship below threshold	1.32	84.97
210	218489_s_at; 218487_at	Hs.1227	aminolevulinate dehydratase	ALAD	chr9q33.1	ENSG00000148218	B7Z3I9 /// B7ZBK6 /// B7ZBK7 /// P13716 /// Q6ZMU0	125290	NP_000022	0006779 // porphyrin biosynthetic process // inferred from electronic annotation /// 0006783 // heme biosynthetic process // inferred from direct assay /// 0006783 // heme biosynthetic process // inferred from electronic annotation /// 0006783 // heme biosynthetic process // traceable author statement /// 0008152 // metabolic process // inferred from electronic annotation /// 0033014 // tetrapyrr…	0005829 // cytosol // not recorded	0003824 // catalytic activity // traceable author statement /// 0003824 // catalytic activity // inferred from electronic annotation /// 0004655 // porphobilinogen synthase activity // inferred from direct assay /// 0004655 // porphobilinogen synthase activity // inferred from electronic annotation /// 0004655 // porphobilinogen synthase activity // traceable author statement /// 0008270 // zinc …	---	DB00855; DB02068; DB02239; DB02260; DB02272; DB02878; DB04560; DB04781								0	NO	YES	YES	YES	YES	ALAD	1	0.25	-0.76							Published Relationship below threshold	0.43	7.8
211	205633_s_at	Hs.476308	aminolevulinate, delta-, synthase 1	ALAS1	chr3p21.1	ENSG00000023330	B4DDG9 /// B4DVA0 /// P13196 /// Q5JAM2	125290	NP_000679 /// NP_954635	0006783 // heme biosynthetic process // inferred from electronic annotation /// 0006783 // heme biosynthetic process // traceable author statement /// 0008152 // metabolic process // inferred from electronic annotation /// 0009058 // biosynthetic process // inferred from electronic annotation /// 0033014 // tetrapyrrole biosynthetic process // inferred from electronic annotation	0005739 // mitochondrion // inferred from electronic annotation /// 0005759 // mitochondrial matrix // inferred from electronic annotation	0003824 // catalytic activity // inferred from electronic annotation /// 0003870 // 5-aminolevulinate synthase activity // inferred from electronic annotation /// 0008415 // acyltransferase activity // inferred from electronic annotation /// 0016740 // transferase activity // inferred from electronic annotation /// 0016769 // transferase activity, transferring nitrogenous groups // inferred from …	---	DB00114; DB00145								0
212	211560_s_at; 244205_at	Hs.522666	aminolevulinate, delta-, synthase 2	ALAS2	chrXp11.21	ENSG00000158578	A8K3F0 /// A8K6C4 /// B7ZB88 /// P22557 /// Q5JZF5 /// Q6QNT2 /// Q86YM3 /// Q8N6H3 /// Q9H366	301590	NP_000023 /// NP_001033056 /// NP_001033057	0001666 // response to hypoxia // inferred from direct assay /// 0006778 // porphyrin metabolic process // inferred from electronic annotation /// 0006783 // heme biosynthetic process // inferred from sequence or structural similarity /// 0006783 // heme biosynthetic process // non-traceable author statement /// 0006783 // heme biosynthetic process // inferred from electronic annotation /// 00068…	0005739 // mitochondrion // inferred from direct assay /// 0005739 // mitochondrion // inferred from electronic annotation /// 0005743 // mitochondrial inner membrane // inferred from direct assay /// 0005759 // mitochondrial matrix // inferred from electronic annotation	0003824 // catalytic activity // inferred from electronic annotation /// 0003870 // 5-aminolevulinate synthase activity // inferred from direct assay /// 0003870 // 5-aminolevulinate synthase activity // inferred from electronic annotation /// 0005515 // protein binding // inferred from physical interaction /// 0008415 // acyltransferase activity // inferred from electronic annotation /// 0016594…	---	DB00114; DB00145								0	NO	NO	NO	NO	YES	ALAS2										Published Relationship below threshold	0.15	4.28
213	214837_at; 1565228_s_at; 211298_s_at	Hs.418167	albumin	ALB	chr4q13.3	ENSG00000163631	A6NBZ8 /// A8K9P0 /// B2RBS8 /// B4DPP6 /// B4DPR2 /// B7WNR0 /// C9JKR2 /// P02768 /// Q56G89 /// Q8IUK7; A6NBZ8 /// A8K9P0 /// B2RBS8 /// B4DPP6 /// B4DPR2 /// B7WNR0 /// C9JKR2 /// P02768 /// Q13138 /// Q13139 /// Q56G89 /// Q8IUK7	103700	NP_000468	0006810 // transport // traceable author statement /// 0006810 // transport // inferred from electronic annotation /// 0009267 // cellular response to starvation // inferred from direct assay /// 0010033 // response to organic substance // inferred from electronic annotation /// 0019836 // hemolysis by symbiont of host erythrocytes // inferred from direct assay /// 0043066 // negative regulation …	0005576 // extracellular region // not recorded /// 0005576 // extracellular region // non-traceable author statement /// 0005576 // extracellular region // inferred from electronic annotation /// 0005604 // basement membrane // inferred from electronic annotation /// 0005615 // extracellular space // inferred from direct assay /// 0005615 // extracellular space // inferred from electronic annota…	0003677 // DNA binding // inferred from direct assay /// 0005504 // fatty acid binding // inferred from direct assay /// 0005504 // fatty acid binding // non-traceable author statement /// 0005504 // fatty acid binding // inferred from electronic annotation /// 0005507 // copper ion binding // non-traceable author statement /// 0005515 // protein binding // inferred from physical interaction /// …	ENSP00000423727 // span:4-21 // numtm:1; ---		DB00070; DB00137; DB00177; DB00228; DB00252; DB00274; DB00279; DB00321; DB00328; DB00334; DB00364; DB00415; DB00430; DB00451; DB00454; DB00456; DB00459; DB00477; DB00495; DB00540; DB00544; DB00554; DB00563; DB00567; DB00573; DB00576; DB00586; DB00605; DB00624; DB00655; DB00682; DB00695; DB00712; DB00731; DB00743; DB00749; DB00753; DB00759; DB00783; DB00788; DB00802; DB00815; DB00818; DB00829; DB0…	DB01229		NCT00003060 NCT00841204 NCT00755976 NCT00779714 NCT00779714 NCT01107665 NCT01563614	ALB (serologic marker)			0	NO	YES	YES	YES	NO		1	0.87	0.21	P02768						Published Relationship below threshold	0.53	16.65
214	240655_at; 1569362_at; 201951_at; 201952_at	Hs.591293	activated leukocyte cell adhesion molecule	ALCAM	chr3q13.1	ENSG00000170017	B3KNN9 /// B4DTU0 /// B4DX43 /// Q13740 /// Q6PEY4 /// Q6ZS95	601662	NP_001618	0007155 // cell adhesion // inferred from electronic annotation /// 0007155 // cell adhesion // traceable author statement /// 0007165 // signal transduction // traceable author statement /// 0007411 // axon guidance // inferred from electronic annotation /// 0008045 // motor axon guidance // inferred from electronic annotation	0009897 // external side of plasma membrane // inferred from electronic annotation /// 0016020 // membrane // inferred from electronic annotation /// 0016021 // integral to membrane // inferred from electronic annotation /// 0030424 // axon // inferred from electronic annotation /// 0043025 // neuronal cell body // inferred from electronic annotation	0005102 // receptor binding // traceable author statement /// 0005515 // protein binding // inferred from electronic annotation	ENSP00000374577 // span:250-272 // numtm:1 /// ENSP00000374576 // span:515-537 // numtm:1 /// ENSP00000419236 // span:515-537 // numtm:1 /// ENSP00000305988 // span:528-550 // numtm:1						ALCAM (Immunohistochemical marker)			0	NO	NO	NO	YES	YES	ALCAM										3.6	1.12	154.48	24	3.1	34
215	205142_x_at; 216418_at	Hs.159546	ATP-binding cassette, sub-family D (ALD), member 1	ABCD1	chrXq28	ENSG00000215151 /// ENSG00000101986	A6NEP8 /// P33897 /// Q2PRN6 /// Q6TGM0 /// Q6TGM1 /// Q6TGM2	300372	NP_000024	0006810 // transport // inferred from electronic annotation /// 0007031 // peroxisome organization // non-traceable author statement /// 0015919 // peroxisomal membrane transport // non-traceable author statement /// 0033540 // fatty acid beta-oxidation using acyl-CoA oxidase // not recorded /// 0044255 // cellular lipid metabolic process // not recorded	0005777 // peroxisome // inferred from electronic annotation /// 0005778 // peroxisomal membrane // not recorded /// 0005778 // peroxisomal membrane // inferred from electronic annotation /// 0005779 // integral to peroxisomal membrane // non-traceable author statement /// 0016020 // membrane // inferred from electronic annotation /// 0016021 // integral to membrane // inferred from electronic an…	0000166 // nucleotide binding // inferred from electronic annotation /// 0005215 // transporter activity // non-traceable author statement /// 0005325 // peroxisomal fatty acyl CoA transporter activity // not recorded /// 0005515 // protein binding // inferred from physical interaction /// 0005524 // ATP binding // inferred from electronic annotation /// 0016887 // ATPase activity // inferred fro…	---									0	YES	NO	NO	NO	YES	ABCD1										Published Relationship below threshold	0.27	8.62							205142_x_at
216	212224_at	Hs.76392	aldehyde dehydrogenase 1 family, member A1	ALDH1A1	chr9q21.13	ENSG00000165092	B4DDF8 /// B4DXX3 /// P00352 /// Q59EJ0 /// Q5SYQ7 /// Q5SYQ8 /// Q5SYQ9	100640	NP_000680	0006081 // cellular aldehyde metabolic process // traceable author statement /// 0008152 // metabolic process // inferred from electronic annotation /// 0055114 // oxidation reduction // inferred from electronic annotation	0005737 // cytoplasm // inferred from electronic annotation /// 0005737 // cytoplasm // traceable author statement	0001758 // retinal dehydrogenase activity // inferred from electronic annotation /// 0004029 // aldehyde dehydrogenase (NAD) activity // traceable author statement /// 0005099 // Ras GTPase activator activity // traceable author statement /// 0005497 // androgen binding // traceable author statement /// 0016491 // oxidoreductase activity // inferred from electronic annotation	---	DB00157; DB00162; DB00755; DB01907; DB04447				NCT00003601				Known target of FDA-approved oral small-molecular drug	YES	YES	YES	YES	YES	ALDH1A1										Published Relationship below threshold	0.86	48.31	17	2.5	1
217	201425_at	Hs.632733	aldehyde dehydrogenase 2 family (mitochondrial)	ALDH2	chr12q24.2	ENSG00000111275	B0LUF9 /// B0LUG0 /// B0LUG2 /// B4DW54 /// B4YAH7 /// P05091 /// Q53FB6 /// Q99891 /// Q9UN17	100660	NP_000681	0001889 // liver development // inferred from electronic annotation /// 0005975 // carbohydrate metabolic process // traceable author statement /// 0006066 // alcohol metabolic process // traceable author statement /// 0008152 // metabolic process // inferred from electronic annotation /// 0032496 // response to lipopolysaccharide // inferred from electronic annotation /// 0032570 // response to …	0005739 // mitochondrion // inferred from electronic annotation /// 0005759 // mitochondrial matrix // inferred from electronic annotation	0004029 // aldehyde dehydrogenase (NAD) activity // inferred from electronic annotation /// 0004029 // aldehyde dehydrogenase (NAD) activity // traceable author statement /// 0004030 // aldehyde dehydrogenase [NAD(P)+] activity // traceable author statement /// 0009055 // electron carrier activity // traceable author statement /// 0016491 // oxidoreductase activity // inferred from electronic ann…	---	DB00157; DB00536; DB00822; DB01907; DB02115; DB04381	DB00435; DB00727; DB01612; DB06770			NCT00571116 NCT00256230				0	YES	YES	YES	YES	YES	ALDH2	1	0.8	0.17							Published Relationship below threshold	0.75	27.16								down in meta
218	205623_at	Hs.531682	aldehyde dehydrogenase 3 family, member A1	ALDH3A1	chr17p11.2	ENSG00000108602	A8K828 /// A8MYB8 /// B3KSJ6 /// C9JKT2 /// C9JMC5 /// P30838 /// Q6PKA6 /// Q8N9T9	100660	NP_000682 /// NP_001128639 /// NP_001128640	0001666 // response to hypoxia // inferred from electronic annotation /// 0006081 // cellular aldehyde metabolic process // inferred from direct assay /// 0006081 // cellular aldehyde metabolic process // inferred from electronic annotation /// 0007568 // aging // inferred from electronic annotation /// 0007584 // response to nutrient // inferred from electronic annotation /// 0008152 // metaboli…	0005737 // cytoplasm // inferred from electronic annotation /// 0005783 // endoplasmic reticulum // inferred from direct assay /// 0005829 // cytosol // inferred from sequence or structural similarity /// 0005829 // cytosol // inferred from electronic annotation	0004028 // 3-chloroallyl aldehyde dehydrogenase activity // inferred from electronic annotation /// 0004029 // aldehyde dehydrogenase (NAD) activity // inferred from direct assay /// 0004030 // aldehyde dehydrogenase [NAD(P)+] activity // inferred from electronic annotation /// 0008106 // alcohol dehydrogenase (NADP+) activity // inferred from direct assay /// 0016491 // oxidoreductase activity /…	---	DB00157; DB01907								0	YES	NO	NO	YES	YES	ALDH3A1										Published Relationship below threshold	0.25	10.15
219	209645_s_at; 209646_x_at	Hs.436219	aldehyde dehydrogenase 1 family, member B1	ALDH1B1	chr9p11.1	ENSG00000137124	B4DLJ0 /// P30837	100670	NP_000683	0005975 // carbohydrate metabolic process // non-traceable author statement /// 0008152 // metabolic process // inferred from electronic annotation /// 0055114 // oxidation reduction // inferred from electronic annotation	0005739 // mitochondrion // inferred from electronic annotation /// 0005759 // mitochondrial matrix // inferred from electronic annotation	0004029 // aldehyde dehydrogenase (NAD) activity // inferred from electronic annotation /// 0016491 // oxidoreductase activity // inferred from electronic annotation	---	DB00157								0	YES	NO	YES	NO	YES	ALDH1B1										Published Relationship below threshold	0.03	0.74
220	203180_at	Hs.459538	aldehyde dehydrogenase 1 family, member A3	ALDH1A3	chr15q26.3	ENSG00000184254	B2R5T2 /// B4DYU3 /// B4E0M6 /// P47895 /// Q7Z3A2	600463	NP_000684	0001822 // kidney development // inferred from electronic annotation /// 0002072 // optic cup morphogenesis involved in camera-type eye development // inferred from electronic annotation /// 0002138 // retinoic acid biosynthetic process // inferred from electronic annotation /// 0008152 // metabolic process // inferred from electronic annotation /// 0021768 // nucleus accumbens development // inf…	0005737 // cytoplasm // inferred from direct assay /// 0005737 // cytoplasm // inferred from electronic annotation	0004029 // aldehyde dehydrogenase (NAD) activity // inferred from electronic annotation /// 0004030 // aldehyde dehydrogenase [NAD(P)+] activity // inferred from direct assay /// 0004030 // aldehyde dehydrogenase [NAD(P)+] activity // inferred from electronic annotation /// 0016491 // oxidoreductase activity // inferred from electronic annotation /// 0042803 // protein homodimerization activity /…	---	DB00157; DB00162								0	YES	NO	YES	YES	YES	ALDH1A3
221	211004_s_at; 1565731_at; 205640_at	Hs.523841	aldehyde dehydrogenase 3 family, member B1	ALDH3B1	chr11q13	ENSG00000006534	A3FMP9 /// P43353 /// Q9BUJ8; A3FMP9 /// P43353 /// Q59F10 /// Q9BUJ8	600466	NP_000685 /// NP_001025181 /// NP_001154945	0006066 // alcohol metabolic process // traceable author statement /// 0006081 // cellular aldehyde metabolic process // inferred from electronic annotation /// 0006629 // lipid metabolic process // traceable author statement /// 0008152 // metabolic process // inferred from electronic annotation /// 0055114 // oxidation reduction // inferred from electronic annotation	---	0004028 // 3-chloroallyl aldehyde dehydrogenase activity // traceable author statement /// 0004030 // aldehyde dehydrogenase [NAD(P)+] activity // inferred from electronic annotation /// 0016491 // oxidoreductase activity // inferred from electronic annotation	---	DB00157								0	YES	NO	NO	NO	YES	ALDH3B1										Published Relationship below threshold	0.03	0.6
222	204942_s_at; 204941_s_at	Hs.87539	aldehyde dehydrogenase 3 family, member B2	ALDH3B2	chr11q13	ENSG00000132746	B4DSX1 /// P48448	601917	NP_000686 /// NP_001026786	0006066 // alcohol metabolic process // traceable author statement /// 0006081 // cellular aldehyde metabolic process // inferred from electronic annotation /// 0006629 // lipid metabolic process // traceable author statement /// 0008152 // metabolic process // inferred from electronic annotation /// 0055114 // oxidation reduction // inferred from electronic annotation	---	0004028 // 3-chloroallyl aldehyde dehydrogenase activity // traceable author statement /// 0004030 // aldehyde dehydrogenase [NAD(P)+] activity // inferred from electronic annotation /// 0016491 // oxidoreductase activity // inferred from electronic annotation	---	DB00157								0	YES	NO	NO	NO	YES	ALDH3B2
223	201612_at	Hs.2533	aldehyde dehydrogenase 9 family, member A1	ALDH9A1	chr1q23.1	ENSG00000143149	B4DE91 /// B4DX14 /// B4DXY7 /// B4DYY1 /// B9EKV4 /// P49189	602733	NP_000687	0001822 // kidney development // inferred from electronic annotation /// 0001889 // liver development // inferred from electronic annotation /// 0006081 // cellular aldehyde metabolic process // inferred from direct assay /// 0008152 // metabolic process // inferred from electronic annotation /// 0009437 // carnitine metabolic process // inferred from electronic annotation /// 0042136 // neurotra…	0005634 // nucleus // inferred from direct assay /// 0005737 // cytoplasm // inferred from direct assay /// 0005737 // cytoplasm // traceable author statement /// 0005737 // cytoplasm // inferred from electronic annotation /// 0005739 // mitochondrion // inferred from electronic annotation /// 0005829 // cytosol // inferred from electronic annotation /// 0015630 // microtubule cytoskeleton // inf…	0004029 // aldehyde dehydrogenase (NAD) activity // inferred from direct assay /// 0004029 // aldehyde dehydrogenase (NAD) activity // inferred from electronic annotation /// 0016491 // oxidoreductase activity // inferred from electronic annotation /// 0016620 // oxidoreductase activity, acting on the aldehyde or oxo group of donors, NAD or NADP as acceptor // inferred from electronic annotation …	---	DB00157; DB01907								0	YES	NO	YES	NO	YES	ALDH9A1
224	202054_s_at; 202053_s_at; 210544_s_at	Hs.499886	aldehyde dehydrogenase 3 family, member A2	ALDH3A2	chr17p11.2	ENSG00000072210	C9JGJ2 /// P51648 /// Q59H65 /// Q68D64 /// Q6I9T3	609525	NP_000373 /// NP_001026976	0006081 // cellular aldehyde metabolic process // inferred from electronic annotation /// 0006629 // lipid metabolic process // traceable author statement /// 0007417 // central nervous system development // traceable author statement /// 0007422 // peripheral nervous system development // traceable author statement /// 0008152 // metabolic process // inferred from electronic annotation /// 00085…	0005739 // mitochondrion // inferred from electronic annotation /// 0005743 // mitochondrial inner membrane // inferred from electronic annotation /// 0005783 // endoplasmic reticulum // inferred from electronic annotation /// 0005789 // endoplasmic reticulum membrane // inferred from electronic annotation /// 0016020 // membrane // inferred from electronic annotation /// 0016021 // integral to m…	0004028 // 3-chloroallyl aldehyde dehydrogenase activity // traceable author statement /// 0004029 // aldehyde dehydrogenase (NAD) activity // inferred from electronic annotation /// 0004030 // aldehyde dehydrogenase [NAD(P)+] activity // inferred from electronic annotation /// 0016491 // oxidoreductase activity // inferred from electronic annotation	ENSP00000176643 // span:464-482 // numtm:1 /// ENSP00000378942 // span:464-482 // numtm:1 /// ENSP00000345774 // span:463-480 // numtm:1 /// ENSP00000385699 // span:463-480 // numtm:1; ENSP00000176643 // span:464-482 // numtm:1 /// ENSP00000378942 // span:464-482 // numtm:1 /// ENSP00000345774 // span:463-480 // numtm:1	DB00157								0	YES	NO	NO	NO	YES	ALDH3A2										Published Relationship below threshold	0.09	1.49
225	207583_at	Hs.117852	ATP-binding cassette, sub-family D (ALD), member 2	ABCD2	chr12q11-q12	ENSG00000173208	Q9UBJ2	601081	NP_005155	0006631 // fatty acid metabolic process // traceable author statement /// 0006810 // transport // inferred from electronic annotation /// 0006810 // transport // traceable author statement	0005739 // mitochondrion // inferred from electronic annotation /// 0005777 // peroxisome // inferred from electronic annotation /// 0005777 // peroxisome // traceable author statement /// 0005778 // peroxisomal membrane // inferred from electronic annotation /// 0005887 // integral to plasma membrane // traceable author statement /// 0016020 // membrane // inferred from electronic annotation ///…	0000166 // nucleotide binding // inferred from electronic annotation /// 0005515 // protein binding // inferred from physical interaction /// 0005515 // protein binding // inferred from electronic annotation /// 0005524 // ATP binding // inferred from electronic annotation /// 0005524 // ATP binding // traceable author statement /// 0016887 // ATPase activity // inferred from electronic annotatio…	---									0	YES	NO	NO	NO	YES	ABCD2										Published Relationship below threshold	0.09	1.69
226	238996_x_at; 214687_x_at; 200966_x_at	Hs.513490	aldolase A, fructose-bisphosphate	ALDOA	chr16p11.2	ENSG00000149925	A4UCS9 /// A4UCT0 /// P04075	103870	NP_000025 /// NP_001121089 /// NP_908930 /// NP_908932	0006000 // fructose metabolic process // inferred from mutant phenotype /// 0006096 // glycolysis // inferred from mutant phenotype /// 0006096 // glycolysis // inferred from electronic annotation /// 0006754 // ATP biosynthetic process // inferred from mutant phenotype /// 0006941 // striated muscle contraction // inferred from mutant phenotype /// 0007015 // actin filament organization // trace…	0015629 // actin cytoskeleton // inferred from direct assay /// 0031674 // I band // traceable author statement /// 0070062 // extracellular vesicular exosome // inferred from direct assay	0003779 // actin binding // traceable author statement /// 0003824 // catalytic activity // inferred from electronic annotation /// 0004332 // fructose-bisphosphate aldolase activity // inferred from direct assay /// 0004332 // fructose-bisphosphate aldolase activity // inferred from electronic annotation /// 0005515 // protein binding // inferred from physical interaction /// 0008092 // cytoskel…	GENSCAN00000004045 // span:78-100 // numtm:1	DB02512; DB04326; DB04733; DB08240								0	NO	YES	NO	NO	YES	ALDOA	1	1	0.78							Published Relationship below threshold	0.4	13.7
228	211617_at	Hs.652473	aldolase A, fructose-bisphosphate pseudogene 2	ALDOAP2	chr10q26.13	-				---	---	---	---									0
229	204704_s_at; 243901_at; 217238_s_at; 241280_at; 214424_s_at; 211357_s_at; 204705_x_at; 216600_x_at; 214423_x_at	Hs.530274	Aldolase B, fructose-bisphosphate	ALDOB	chr9q21.3-q22.2	ENSG00000136872	A8K430 /// C9J4K3 /// P05062 /// Q5T7D5 /// Q8NHT3	612725	NP_000026	0001889 // liver development // inferred from electronic annotation /// 0006000 // fructose metabolic process // inferred from mutant phenotype /// 0006094 // gluconeogenesis // inferred from electronic annotation /// 0006096 // glycolysis // inferred from direct assay /// 0006096 // glycolysis // inferred from electronic annotation /// 0006116 // NADH oxidation // inferred from direct assay /// …	0005634 // nucleus // inferred from electronic annotation /// 0005737 // cytoplasm // inferred from electronic annotation /// 0005764 // lysosome // inferred from electronic annotation /// 0005792 // microsome // inferred from electronic annotation /// 0005815 // microtubule organizing center // inferred from direct assay /// 0005829 // cytosol // inferred from electronic annotation /// 0005886 /…	0003824 // catalytic activity // inferred from electronic annotation /// 0004332 // fructose-bisphosphate aldolase activity // inferred from direct assay /// 0004332 // fructose-bisphosphate aldolase activity // inferred from electronic annotation /// 0005515 // protein binding // inferred from physical interaction /// 0008092 // cytoskeletal protein binding // inferred from direct assay /// 0016…	---	DB02512; DB02515; DB04326								0	NO	YES	NO	NO	YES	ALDOB	1	0.62	-0.06							Published Relationship below threshold	0.27	10.33
230	202022_at	Hs.155247	aldolase C, fructose-bisphosphate	ALDOC	chr17cen-q12	ENSG00000109107	A8MVZ9 /// B7Z1H6 /// B7Z1L5 /// B7Z1N6 /// B7Z1Y2 /// B7Z1Z9 /// B7Z3K7 /// B7Z3K9 /// C9J8F3 /// P09972	103870	NP_005156	0001666 // response to hypoxia // inferred from electronic annotation /// 0006000 // fructose metabolic process // traceable author statement /// 0006096 // glycolysis // inferred from electronic annotation /// 0006915 // apoptosis // inferred from electronic annotation /// 0007568 // aging // inferred from electronic annotation /// 0008152 // metabolic process // inferred from electronic annotat…	0005737 // cytoplasm // inferred from electronic annotation /// 0005739 // mitochondrion // inferred from electronic annotation /// 0005856 // cytoskeleton // inferred by curator /// 0030424 // axon // inferred from electronic annotation	0003824 // catalytic activity // inferred from electronic annotation /// 0004332 // fructose-bisphosphate aldolase activity // inferred from direct assay /// 0004332 // fructose-bisphosphate aldolase activity // inferred from electronic annotation /// 0005515 // protein binding // inferred from physical interaction /// 0005515 // protein binding // inferred from electronic annotation /// 0008092 …	---									0							1	1	0.13							Published Relationship below threshold	0.08	2.14
231	201272_at	Hs.521212	aldo-keto reductase family 1, member B1 (aldose reductase)	AKR1B1	chr7q35	ENSG00000085662	O15289 /// P15121 /// Q59EL5	103880	NP_001619	0005975 // carbohydrate metabolic process // traceable author statement /// 0006950 // response to stress // traceable author statement /// 0008202 // steroid metabolic process // not recorded /// 0055114 // oxidation reduction // inferred from electronic annotation	0005615 // extracellular space // traceable author statement /// 0005737 // cytoplasm // inferred from electronic annotation /// 0005829 // cytosol // not recorded	0004032 // aldehyde reductase activity // not recorded /// 0004032 // aldehyde reductase activity // inferred from electronic annotation /// 0004032 // aldehyde reductase activity // traceable author statement /// 0004033 // aldo-keto reductase activity // traceable author statement /// 0005515 // protein binding // inferred from physical interaction /// 0009055 // electron carrier activity // tr…	---	DB00157; DB00605; DB01689; DB02007; DB02020; DB02021; DB02101; DB02132; DB02383; DB02518; DB02712; DB02834; DB02994; DB03461; DB04272; DB07028; DB07030; DB07063; DB07093; DB07139; DB07187; DB07450; DB07498; DB07999; DB08000; DB08084; DB08098; DB08449; DB08772				NCT00841204 NCT00755976				Known target of FDA-approved oral small-molecular drug	NO	YES	YES	NO	YES	AKR1B1	1	0.94	0.67							Published Relationship below threshold	1.43	36.92	12.5	2.17	0.5
236		-	aldo-keto reductase family 1, member B1 pseudogene 2	AKR1B1P2	chr3p12	-
238	208212_s_at; 208211_s_at	Hs.654469	anaplastic lymphoma receptor tyrosine kinase	ALK	chr2p23	ENSG00000171094	A6P4T4 /// A6P4V4 /// A9YLN7 /// B2MXD7 /// B3XZL9 /// B3XZM0 /// B4DJT0 /// B6D4Y1 /// B6D4Y2 /// B6D4Y3 /// B6D4Y5 /// B6D4Y6 /// B6D4Y7 /// B6D4Y8 /// B6EXY3 /// B6EXY4 /// B6EXY5 /// C1PHA0 /// C1PHA1 /// P06748 /// Q580I3 /// Q9UM73	105600	NP_004295	0000055 // ribosomal large subunit export from nucleus // inferred from electronic annotation /// 0000056 // ribosomal small subunit export from nucleus // inferred from electronic annotation /// 0006281 // DNA repair // inferred from direct assay /// 0006334 // nucleosome assembly // inferred from direct assay /// 0006407 // rRNA export from nucleus // inferred from electronic annotation /// 000…	0001652 // granular component // inferred from electronic annotation /// 0005634 // nucleus // inferred from direct assay /// 0005634 // nucleus // inferred from electronic annotation /// 0005654 // nucleoplasm // inferred from direct assay /// 0005654 // nucleoplasm // inferred from electronic annotation /// 0005730 // nucleolus // inferred from direct assay /// 0005730 // nucleolus // inferred …	0000166 // nucleotide binding // inferred from electronic annotation /// 0003676 // nucleic acid binding // inferred from electronic annotation /// 0003713 // transcription coactivator activity // inferred from direct assay /// 0003723 // RNA binding // inferred from direct assay /// 0003723 // RNA binding // inferred from electronic annotation /// 0004672 // protein kinase activity // inferred f…	---	DB00171								0	YES	YES	YES	YES	YES	ALK	1	0.6	0.03			ALK				Published Relationship below threshold	0.08	7.98
239	207206_s_at	Hs.654431	arachidonate 12-lipoxygenase	ALOX12	chr17p13.1	ENSG00000108839	P18054 /// Q16120	152391	NP_000688	0006691 // leukotriene metabolic process // inferred from electronic annotation /// 0006800 // oxygen and reactive oxygen species metabolic process // non-traceable author statement /// 0006916 // anti-apoptosis // inferred from mutant phenotype /// 0006916 // anti-apoptosis // inferred from sequence or structural similarity /// 0006928 // cellular component movement // inferred from mutant pheno…	0005737 // cytoplasm // inferred from electronic annotation /// 0005829 // cytosol // inferred from direct assay /// 0005829 // cytosol // inferred from electronic annotation /// 0042383 // sarcolemma // inferred from direct assay	0004052 // arachidonate 12-lipoxygenase activity // inferred from direct assay /// 0004052 // arachidonate 12-lipoxygenase activity // inferred from electronic annotation /// 0005506 // iron ion binding // inferred from electronic annotation /// 0005515 // protein binding // inferred from physical interaction /// 0016165 // lipoxygenase activity // inferred from electronic annotation /// 0016491 …	---				TTDR00239					0	YES	NO	YES	NO	YES	ALOX12										Published Relationship below threshold	0.64	37.69
240	213952_s_at; 204446_s_at; 204445_s_at; 214366_s_at	Hs.89499	arachidonate 5-lipoxygenase	ALOX5	chr10q11.2	ENSG00000012779	B7ZLS0 /// P09917 /// Q59H13; B7ZLS0 /// P09917	152391	NP_000689	0002540 // leukotriene production involved in inflammatory response // inferred from electronic annotation /// 0006691 // leukotriene metabolic process // traceable author statement /// 0006691 // leukotriene metabolic process // inferred from electronic annotation /// 0006954 // inflammatory response // inferred from electronic annotation /// 0007584 // response to nutrient // inferred from elec…	0005625 // soluble fraction // inferred from electronic annotation /// 0005634 // nucleus // inferred from electronic annotation /// 0005635 // nuclear envelope // inferred from direct assay /// 0005641 // nuclear envelope lumen // inferred from direct assay /// 0005737 // cytoplasm // inferred from electronic annotation /// 0005829 // cytosol // inferred from direct assay /// 0016020 // membrane…	0004051 // arachidonate 5-lipoxygenase activity // inferred from electronic annotation /// 0004051 // arachidonate 5-lipoxygenase activity // traceable author statement /// 0005506 // iron ion binding // inferred from electronic annotation /// 0005515 // protein binding // inferred from physical interaction /// 0016165 // lipoxygenase activity // inferred from electronic annotation /// 0016491 //…	---	DB00163; DB00179; DB00233; DB00244; DB00471; DB00586; DB00711; DB00744; DB00795; DB00939; DB01014; DB01017; DB01892; DB03014								Known target of FDA-approved oral small-molecular drug	YES	YES	YES	YES	YES	ALOX5							Published Relationship below threshold	0.75	59.1	Published Relationship below threshold	1.74	68.57
241	204174_at	Hs.507658	arachidonate 5-lipoxygenase-activating protein	ALOX5AP	chr13q12	ENSG00000132965	P20292	603701	NP_001620	0002540 // leukotriene production involved in inflammatory response // inferred from electronic annotation /// 0006691 // leukotriene metabolic process // inferred from electronic annotation /// 0019370 // leukotriene biosynthetic process // inferred from direct assay /// 0019370 // leukotriene biosynthetic process // inferred from electronic annotation /// 0019372 // lipoxygenase pathway // infe…	0005634 // nucleus // inferred from electronic annotation /// 0005635 // nuclear envelope // inferred from direct assay /// 0005635 // nuclear envelope // inferred from electronic annotation /// 0005783 // endoplasmic reticulum // inferred from direct assay /// 0005783 // endoplasmic reticulum // inferred from electronic annotation /// 0005789 // endoplasmic reticulum membrane // inferred from el…	0004051 // arachidonate 5-lipoxygenase activity // inferred from electronic annotation /// 0005515 // protein binding // inferred from physical interaction /// 0005515 // protein binding // inferred from electronic annotation /// 0008047 // enzyme activator activity // inferred from electronic annotation /// 0019899 // enzyme binding // inferred from electronic annotation /// 0042803 // protein h…	ENSP00000369858 // span:7-26,71-93,118-140 // numtm:3									0	NO	NO	NO	YES	YES	ALOX5AP	0.42	0	-0.93										13	2.21	Published Relationship below threshold
242	207381_at	Hs.136574	arachidonate 12-lipoxygenase, 12R type	ALOX12B	chr17p13.1	ENSG00000179477	O75342	603742	NP_001130	0006629 // lipid metabolic process // traceable author statement /// 0006691 // leukotriene metabolic process // inferred from electronic annotation /// 0008544 // epidermis development // traceable author statement /// 0019370 // leukotriene biosynthetic process // inferred from electronic annotation /// 0055114 // oxidation reduction // inferred from electronic annotation	---	0004052 // arachidonate 12-lipoxygenase activity // inferred from electronic annotation /// 0004052 // arachidonate 12-lipoxygenase activity // traceable author statement /// 0005506 // iron ion binding // inferred from electronic annotation /// 0016165 // lipoxygenase activity // inferred from electronic annotation /// 0016491 // oxidoreductase activity // inferred from electronic annotation ///…	---									0	YES	NO	YES	NO	YES	ALOX12B										Published Relationship below threshold	0.02	0.69
243		-	arachidonate 12-lipoxygenase pseudogene 1	ALOX12P1	chr17q11	-
244		Hs.705389	annexin A8-like 2	ANXA8L2	chr10q11.22	ENSG00000186807	P13928		NP_001621																				1	0.67	0.28										16	2.54	Published Relationship below threshold
245	214340_at	Hs.378695	arachidonate 12-lipoxygenase pseudogene 2	ALOX12P2	chr17p13	-				---	---	---	---									0	NO	NO	NO	NO	YES
246	207328_at	Hs.73809	arachidonate 15-lipoxygenase	ALOX15	chr17p13.3	ENSG00000161905	B2R6F7 /// B7Z445 /// B7Z451 /// B7Z466 /// B7ZA11 /// P16050	152392	NP_001131	0001503 // ossification // inferred from electronic annotation /// 0006629 // lipid metabolic process // non-traceable author statement /// 0006691 // leukotriene metabolic process // inferred from electronic annotation /// 0006954 // inflammatory response // traceable author statement /// 0019369 // arachidonic acid metabolic process // inferred from electronic annotation /// 0019370 // leukotri…	0005737 // cytoplasm // inferred from electronic annotation /// 0005829 // cytosol // inferred from electronic annotation	0004052 // arachidonate 12-lipoxygenase activity // inferred from electronic annotation /// 0005506 // iron ion binding // inferred from electronic annotation /// 0016165 // lipoxygenase activity // inferred from electronic annotation /// 0016165 // lipoxygenase activity // traceable author statement /// 0016491 // oxidoreductase activity // inferred from electronic annotation /// 0016702 // oxid…	---	DB08492								0	NO	YES	YES	NO	YES	ALOX15										Published Relationship below threshold	0.63	28.78
247	1555416_a_at; 206714_at	Hs.111256	arachidonate 15-lipoxygenase, type B	ALOX15B	chr17p13.1	ENSG00000179593	A8K9R4 /// B4DNW8 /// B4DU98 /// O15296	603697	NP_001034219 /// NP_001034220 /// NP_001132	0006629 // lipid metabolic process // traceable author statement /// 0006631 // fatty acid metabolic process // traceable author statement /// 0006691 // leukotriene metabolic process // inferred from electronic annotation /// 0006917 // induction of apoptosis // traceable author statement /// 0008285 // negative regulation of cell proliferation // inferred from direct assay /// 0019370 // leukot…	0005622 // intracellular // inferred from direct assay /// 0005737 // cytoplasm // inferred from electronic annotation	0005506 // iron ion binding // inferred from electronic annotation /// 0016165 // lipoxygenase activity // inferred from electronic annotation /// 0016165 // lipoxygenase activity // traceable author statement /// 0016491 // oxidoreductase activity // inferred from electronic annotation /// 0016702 // oxidoreductase activity, acting on single donors with incorporation of molecular oxygen, incorpo…	---									0	NO	NO	YES	NO	YES	ALOX15B										Published Relationship below threshold	0.16	6.45
248	211618_s_at; 207140_at	Hs.37009	alkaline phosphatase, intestinal	ALPI	chr2q37.1	ENSG00000163295	P09923	171740	NP_001622	0008152 // metabolic process // inferred from electronic annotation /// 0016310 // phosphorylation // non-traceable author statement	0005886 // plasma membrane // inferred from electronic annotation /// 0016020 // membrane // non-traceable author statement /// 0016020 // membrane // inferred from electronic annotation /// 0016021 // integral to membrane // inferred from electronic annotation /// 0031225 // anchored to membrane // inferred from electronic annotation	0003824 // catalytic activity // inferred from electronic annotation /// 0004035 // alkaline phosphatase activity // non-traceable author statement /// 0004035 // alkaline phosphatase activity // inferred from electronic annotation /// 0005515 // protein binding // inferred from physical interaction /// 0016787 // hydrolase activity // inferred from electronic annotation /// 0016791 // phosphatas…	---									0	NO	NO	YES	YES	YES	ALPI										Published Relationship below threshold	0.53	16.46	22	2.91	Published Relationship below threshold
249	1557924_s_at; 215783_s_at	Hs.75431	alkaline phosphatase, liver/bone/kidney	ALPL	chr1p36.12	ENSG00000162551	B1ANL0 /// B2R6Q2 /// B7Z1D1 /// B7Z387 /// B7Z4Y6 /// P05186 /// Q9UIL5 /// Q9Y447	171790	NP_000469 /// NP_001120973 /// NP_001170991	0001501 // skeletal system development // traceable author statement /// 0008152 // metabolic process // inferred from electronic annotation /// 0016311 // dephosphorylation // inferred from electronic annotation /// 0031214 // biomineral tissue development // inferred from electronic annotation /// 0032496 // response to lipopolysaccharide // inferred from electronic annotation /// 0033280 // re…	0005615 // extracellular space // inferred from electronic annotation /// 0005886 // plasma membrane // inferred from electronic annotation /// 0016020 // membrane // inferred from electronic annotation /// 0016021 // integral to membrane // inferred from electronic annotation /// 0031225 // anchored to membrane // inferred from electronic annotation	0003824 // catalytic activity // inferred from electronic annotation /// 0004035 // alkaline phosphatase activity // inferred from electronic annotation /// 0016787 // hydrolase activity // inferred from electronic annotation /// 0016791 // phosphatase activity // inferred from electronic annotation /// 0046872 // metal ion binding // inferred from electronic annotation	GENSCAN00000032941 // span:10-32,103-122 // numtm:2		DB01143; DB06716							0	NO	NO	YES	YES	YES	ALPL										Published Relationship below threshold	0.97	37.45
250	204664_at	Hs.284255	alkaline phosphatase, placental	ALPP	chr2q37	ENSG00000163283	B2R7C7 /// P05187 /// P09923	171800	NP_001623	0008152 // metabolic process // inferred from electronic annotation /// 0016310 // phosphorylation // non-traceable author statement	0005886 // plasma membrane // inferred from electronic annotation /// 0009986 // cell surface // inferred from direct assay /// 0016020 // membrane // inferred from electronic annotation /// 0016020 // membrane // non-traceable author statement /// 0016021 // integral to membrane // inferred from electronic annotation /// 0031225 // anchored to membrane // inferred from electronic annotation	0003824 // catalytic activity // inferred from electronic annotation /// 0004035 // alkaline phosphatase activity // inferred from direct assay /// 0004035 // alkaline phosphatase activity // non-traceable author statement /// 0004035 // alkaline phosphatase activity // inferred from electronic annotation /// 0005515 // protein binding // inferred from physical interaction /// 0016787 // hydrolas…	---	DB08413								0	NO	NO	YES	NO	NO		1	0	-0.85
251	210431_at; 216377_x_at	Hs.333509	alkaline phosphatase, placental-like 2	ALPPL2	chr2q37	ENSG00000163286	P10696 /// Q9UIL6	171810	NP_112603	0008152 // metabolic process // inferred from electronic annotation /// 0016310 // phosphorylation // non-traceable author statement	0005886 // plasma membrane // inferred from electronic annotation /// 0016020 // membrane // non-traceable author statement /// 0016020 // membrane // inferred from electronic annotation /// 0031225 // anchored to membrane // inferred from electronic annotation	0003824 // catalytic activity // inferred from electronic annotation /// 0004035 // alkaline phosphatase activity // non-traceable author statement /// 0004035 // alkaline phosphatase activity // inferred from electronic annotation /// 0016787 // hydrolase activity // inferred from electronic annotation /// 0016791 // phosphatase activity // inferred from electronic annotation /// 0046872 // meta…	---	DB00848; DB01143								0	NO	YES	YES	NO	YES	ALPPL2										Published Relationship below threshold	0.14	10.56
253		-	amyotrophic lateral sclerosis 3 (autosomal dominant)	ALS3	chr18q21	-		606641	-
255		-	amyotrophic lateral sclerosis 5	ALS5	chr15q15.1-q21.1	-		602100	-
257	207690_at	Hs.669953	ALX homeobox 3	ALX3	chr1p13.3	ENSG00000156150	O95076	606015	NP_006483	0006350 // transcription // inferred from electronic annotation /// 0006355 // regulation of transcription, DNA-dependent // inferred from electronic annotation /// 0007275 // multicellular organismal development // inferred from electronic annotation /// 0007389 // pattern specification process // inferred from electronic annotation /// 0035115 // embryonic forelimb morphogenesis // inferred fro…	0005634 // nucleus // inferred from electronic annotation	0003677 // DNA binding // inferred from electronic annotation /// 0003700 // sequence-specific DNA binding transcription factor activity // inferred from electronic annotation /// 0030528 // transcription regulator activity // inferred from electronic annotation /// 0043565 // sequence-specific DNA binding // inferred from electronic annotation	---									0																Published Relationship below threshold	0.04	1.46
258	221114_at	Hs.272396	ameloblastin (enamel matrix protein)	AMBN	chr4q21	ENSG00000178522	Q3B861 /// Q546D7 /// Q9NP70	601259	NP_057603	0007155 // cell adhesion // inferred from sequence or structural similarity /// 0008283 // cell proliferation // inferred from sequence or structural similarity /// 0030282 // bone mineralization // non-traceable author statement /// 0031214 // biomineral tissue development // inferred from electronic annotation /// 0042475 // odontogenesis of dentine-containing tooth // inferred from electronic …	0005576 // extracellular region // inferred from electronic annotation /// 0005578 // proteinaceous extracellular matrix // non-traceable author statement /// 0005578 // proteinaceous extracellular matrix // inferred from electronic annotation	0008083 // growth factor activity // inferred from sequence or structural similarity /// 0030345 // structural constituent of tooth enamel // non-traceable author statement /// 0030345 // structural constituent of tooth enamel // inferred from electronic annotation	---									0										Q9NP70						Published Relationship below threshold	0.31	14.24
259	205477_s_at; 214425_at	Hs.436911	Alpha-1-microglobulin/bikunin precursor	AMBP	chr9q32-q33	ENSG00000106927	B7Z8R6 /// P02760 /// P78492	176870	NP_001624	0006810 // transport // inferred from electronic annotation /// 0007155 // cell adhesion // non-traceable author statement /// 0007565 // female pregnancy // non-traceable author statement /// 0018298 // protein-chromophore linkage // inferred from electronic annotation /// 0042167 // heme catabolic process // non-traceable author statement /// 0044419 // interspecies interaction between organism…	0005576 // extracellular region // non-traceable author statement /// 0005576 // extracellular region // inferred from electronic annotation /// 0005792 // microsome // inferred from electronic annotation /// 0005886 // plasma membrane // inferred from direct assay	0004867 // serine-type endopeptidase inhibitor activity // traceable author statement /// 0004867 // serine-type endopeptidase inhibitor activity // inferred from electronic annotation /// 0005215 // transporter activity // inferred from electronic annotation /// 0005488 // binding // inferred from electronic annotation /// 0019855 // calcium channel inhibitor activity // non-traceable author sta…	---	DB00062; DB00064								0	NO	YES	YES	YES	NO		0	0	-0.98							Published Relationship below threshold	0.63	28.51	16	2.43	2.6
261		-	arthrogryposis multiplex congenita, neurogenic	AMCN	chr5q35	-		208500	-
262	201196_s_at; 201197_at	Hs.159118	adenosylmethionine decarboxylase 1	AMD1	chr6q21	ENSG00000123505	A6NNH3 /// B4DTR6 /// B4DZ60 /// P17707 /// Q5VXN4 /// Q5VXN5 /// Q6N0B2	180980	NP_001028231 /// NP_001625	0006596 // polyamine biosynthetic process // inferred from electronic annotation /// 0006597 // spermine biosynthetic process // non-traceable author statement /// 0006597 // spermine biosynthetic process // inferred from electronic annotation /// 0008295 // spermidine biosynthetic process // non-traceable author statement /// 0008295 // spermidine biosynthetic process // inferred from electronic…	0005829 // cytosol // not recorded	0004014 // adenosylmethionine decarboxylase activity // not recorded /// 0004014 // adenosylmethionine decarboxylase activity // traceable author statement /// 0004014 // adenosylmethionine decarboxylase activity // inferred from electronic annotation /// 0016829 // lyase activity // inferred from electronic annotation /// 0016831 // carboxy-lyase activity // inferred from electronic annotation	---	DB00118; DB01917; DB03754; DB08163								0	YES	YES	YES	NO	YES	AMD1	1	0.72	0.31							Published Relationship below threshold	0.38	15.44	13	2.26	3.59
263		-	adenosylmethionine decarboxylase pseudogene 1	AMDP1	chrXq28 and Yq12	-																																Published Relationship below threshold	0.02	0.3
265	208410_x_at	Hs.654436	amelogenin, X-linked	AMELX	chrXp22.31-p22.1	ENSG00000125363	B2BY28 /// Q99217	300392	NP_001133 /// NP_872621 /// NP_872622	0001649 // osteoblast differentiation // inferred from sequence or structural similarity /// 0001837 // epithelial to mesenchymal transition // inferred from sequence or structural similarity /// 0002062 // chondrocyte differentiation // inferred from sequence or structural similarity /// 0007155 // cell adhesion // inferred from sequence or structural similarity /// 0007165 // signal transductio…	0005576 // extracellular region // inferred from electronic annotation /// 0005578 // proteinaceous extracellular matrix // inferred from direct assay /// 0005578 // proteinaceous extracellular matrix // inferred from electronic annotation /// 0005634 // nucleus // inferred from direct assay /// 0043231 // intracellular membrane-bounded organelle // inferred from direct assay /// 0044420 // extra…	0005515 // protein binding // inferred from physical interaction /// 0008083 // growth factor activity // inferred from sequence or structural similarity /// 0030345 // structural constituent of tooth enamel // inferred from direct assay /// 0030345 // structural constituent of tooth enamel // inferred from mutant phenotype /// 0042802 // identical protein binding // inferred from sequence or str…	ENSP00000335312 // span:4-26 // numtm:1									0	NO	NO	NO	NO	YES	AMELX				Q99217						Published Relationship below threshold	0.04	1.71
266	208220_x_at	Hs.1238	amelogenin, Y-linked	AMELY	chrYp11.2	ENSG00000099721	Q99218	410000	NP_001134	0007275 // multicellular organismal development // inferred from electronic annotation /// 0031214 // biomineral tissue development // inferred from electronic annotation	0005576 // extracellular region // inferred from electronic annotation /// 0005578 // proteinaceous extracellular matrix // inferred from electronic annotation /// 0005634 // nucleus // inferred from direct assay /// 0043231 // intracellular membrane-bounded organelle // inferred from direct assay /// 0044420 // extracellular matrix part // inferred by curator	0030345 // structural constituent of tooth enamel // inferred from direct assay	---									0										Q99218						Published Relationship below threshold	0.01	0.21
267	202204_s_at; 202203_s_at	Hs.295137	autocrine motility factor receptor	AMFR	chr16q21	ENSG00000159461	P26442 /// Q1RN03 /// Q6PGR1 /// Q9UKV5	603243	NP_001135	0000209 // protein polyubiquitination // inferred from direct assay /// 0006511 // ubiquitin-dependent protein catabolic process // inferred from mutant phenotype /// 0006928 // cellular component movement // traceable author statement /// 0007165 // signal transduction // traceable author statement /// 0030433 // ER-associated protein catabolic process // inferred from direct assay /// 0030433 /…	0000299 // integral to membrane of membrane fraction // inferred from direct assay /// 0005783 // endoplasmic reticulum // inferred from electronic annotation /// 0005789 // endoplasmic reticulum membrane // inferred from electronic annotation /// 0016020 // membrane // inferred from electronic annotation /// 0016021 // integral to membrane // inferred from electronic annotation /// 0016021 // in…	0004842 // ubiquitin-protein ligase activity // inferred from direct assay /// 0004842 // ubiquitin-protein ligase activity // inferred from mutant phenotype /// 0004872 // receptor activity // inferred from electronic annotation /// 0004872 // receptor activity // inferred from physical interaction /// 0005515 // protein binding // inferred from physical interaction /// 0005515 // protein bindin…	ENSP00000290649 // span:83-102,122-141,145-162,187-209,280-302 // numtm:5 /// ENSP00000313137 // span:108-130 // numtm:1									0	NO	NO	NO	NO	YES	AMFR	1	0	-0.93		ENSG00000159461					Published Relationship below threshold	0.42	38.8	23	2.95	16.4
268	206516_at	Hs.112432	anti-Mullerian hormone	AMH	chr19p13.3	ENSG00000104899	P03971 /// Q6GTN3	600958	NP_000470	0001541 // ovarian follicle development // inferred from electronic annotation /// 0001546 // preantral ovarian follicle growth // inferred from electronic annotation /// 0001655 // urogenital system development // inferred from electronic annotation /// 0001880 // Mullerian duct regression // non-traceable author statement /// 0007267 // cell-cell signaling // traceable author statement /// 0007…	0005576 // extracellular region // non-traceable author statement /// 0005576 // extracellular region // inferred from electronic annotation /// 0005615 // extracellular space // inferred from electronic annotation /// 0005615 // extracellular space // traceable author statement /// 0005737 // cytoplasm // inferred from electronic annotation	0005102 // receptor binding // inferred from physical interaction /// 0005160 // transforming growth factor beta receptor binding // inferred from electronic annotation /// 0005179 // hormone activity // traceable author statement /// 0005515 // protein binding // inferred from electronic annotation /// 0008083 // growth factor activity // inferred from electronic annotation	---									0	NO	NO	NO	YES	YES	AMH				P03971						Published Relationship below threshold	0.79	26.6
269	206892_at	Hs.659889	anti-Mullerian hormone receptor, type II	AMHR2	chr12q13	ENSG00000135409	Q16671 /// Q647K2	600957	NP_001158162 /// NP_001158163 /// NP_065434	0001880 // Mullerian duct regression // non-traceable author statement /// 0006468 // protein phosphorylation // inferred from electronic annotation /// 0007165 // signal transduction // inferred from mutant phenotype /// 0007165 // signal transduction // inferred from electronic annotation /// 0007179 // transforming growth factor beta receptor signaling pathway // inferred from electronic annot…	0005887 // integral to plasma membrane // inferred from electronic annotation /// 0016020 // membrane // inferred from electronic annotation /// 0016021 // integral to membrane // inferred from electronic annotation	0000166 // nucleotide binding // inferred from electronic annotation /// 0004672 // protein kinase activity // inferred from electronic annotation /// 0004674 // protein serine/threonine kinase activity // inferred from electronic annotation /// 0004675 // transmembrane receptor protein serine/threonine kinase activity // inferred from electronic annotation /// 0004872 // receptor activity // inf…	GENSCAN00000012347 // span:2-24 // numtm:1 /// ENSP00000257863 // span:148-170 // numtm:1	DB00171								0	NO	NO	NO	NO	YES	AMHR2						STKR				Published Relationship below threshold	0.22	9.7
270	206121_at	Hs.89570	adenosine monophosphate deaminase 1	AMPD1	chr1p13	ENSG00000116748	A8K5N4 /// B2RAM1 /// P23109 /// Q5TF02 /// Q5W9V2 /// Q6F4B5 /// Q6F4B6 /// Q6F4B7 /// Q6F4B8 /// Q6F4B9 /// Q6I6Y1 /// Q6I6Y2 /// Q6I6Y3 /// Q6PH79	102770	NP_000027 /// NP_001166097	0006144 // purine base metabolic process // inferred from electronic annotation /// 0009117 // nucleotide metabolic process // inferred from electronic annotation /// 0009168 // purine ribonucleoside monophosphate biosynthetic process // inferred from electronic annotation /// 0010033 // response to organic substance // inferred from electronic annotation	---	0003876 // AMP deaminase activity // inferred from electronic annotation /// 0003876 // AMP deaminase activity // traceable author statement /// 0005515 // protein binding // inferred from electronic annotation /// 0016787 // hydrolase activity // inferred from electronic annotation /// 0016814 // hydrolase activity, acting on carbon-nitrogen (but not peptide) bonds, in cyclic amidines // inferre…	---		DB00131							0	YES	YES	YES	YES	YES	AMPD1										Published Relationship below threshold	0.36	10.5
271	212360_at	Hs.82927	adenosine monophosphate deaminase 2	AMPD2	chr1p13.3	ENSG00000116337	B2RB47 /// B4DK50 /// Q01433 /// Q5T694	102771	NP_004028 /// NP_631895 /// NP_981949	0006144 // purine base metabolic process // inferred from electronic annotation /// 0006163 // purine nucleotide metabolic process // non-traceable author statement /// 0009117 // nucleotide metabolic process // inferred from electronic annotation /// 0009168 // purine ribonucleoside monophosphate biosynthetic process // inferred from electronic annotation	---	0003876 // AMP deaminase activity // non-traceable author statement /// 0003876 // AMP deaminase activity // inferred from electronic annotation /// 0016787 // hydrolase activity // inferred from electronic annotation /// 0016814 // hydrolase activity, acting on carbon-nitrogen (but not peptide) bonds, in cyclic amidines // inferred from electronic annotation /// 0019239 // deaminase activity // …	---									0	YES	YES	YES	NO	YES	AMPD2										Published Relationship below threshold	0.01	0.17
272	209491_s_at; 207992_s_at	Hs.501890	adenosine monophosphate deaminase 3	AMPD3	chr11p15	ENSG00000133805	A0AUX0 /// B7Z282 /// B7Z2S2 /// B7Z5L7 /// B7Z763 /// Q01432	102775	NP_000471 /// NP_001020560 /// NP_001020561 /// NP_001165901 /// NP_001165902	0006144 // purine base metabolic process // inferred from electronic annotation /// 0006196 // AMP catabolic process // traceable author statement /// 0009117 // nucleotide metabolic process // inferred from electronic annotation /// 0009168 // purine ribonucleoside monophosphate biosynthetic process // inferred from electronic annotation	---	0003876 // AMP deaminase activity // inferred from electronic annotation /// 0003876 // AMP deaminase activity // traceable author statement /// 0016787 // hydrolase activity // inferred from electronic annotation /// 0016814 // hydrolase activity, acting on carbon-nitrogen (but not peptide) bonds, in cyclic amidines // inferred from electronic annotation /// 0019239 // deaminase activity // infe…	---									0	YES	YES	YES	NO	YES	AMPD3										Published Relationship below threshold	0.07	2.49	12	2.08	Published Relationship below threshold
273	205257_s_at	Hs.592182	amphiphysin	AMPH	chr7p14-p13	ENSG00000078053	A8K5Y2 /// P49418 /// Q8NFL3 /// Q8NFL4 /// Q8NFL5 /// Q8NFL6 /// Q8NFL7 /// Q8NFL8 /// Q9UQI2 /// Q9UQI3 /// Q9UQI4 /// Q9UQI5	600418	NP_001626 /// NP_647477	0006897 // endocytosis // traceable author statement /// 0007268 // synaptic transmission // traceable author statement /// 0007612 // learning // inferred from electronic annotation /// 0043087 // regulation of GTPase activity // inferred from electronic annotation /// 0048488 // synaptic vesicle endocytosis // inferred from electronic annotation	0005737 // cytoplasm // inferred from electronic annotation /// 0005856 // cytoskeleton // inferred from electronic annotation /// 0008021 // synaptic vesicle // traceable author statement /// 0008021 // synaptic vesicle // inferred from electronic annotation /// 0015629 // actin cytoskeleton // traceable author statement /// 0016020 // membrane // inferred from electronic annotation /// 0030054 …	0005515 // protein binding // inferred from electronic annotation /// 0008022 // protein C-terminus binding // inferred from electronic annotation /// 0046982 // protein heterodimerization activity // inferred from electronic annotation	---									0	NO	NO	NO	YES	NO											Published Relationship below threshold	0.42	18.06
274	214439_x_at; 202931_x_at; 214643_x_at; 210202_s_at; 210201_x_at	Hs.193163	bridging integrator 1	BIN1	chr2q14	ENSG00000136717	B7Z2Z2 /// B7Z6Y2 /// O00499 /// Q8WWH9 /// Q9BTH3	601249	NP_004296 /// NP_647593 /// NP_647594 /// NP_647595 /// NP_647596 /// NP_647597 /// NP_647598 /// NP_647599 /// NP_647600 /// NP_647601	0006897 // endocytosis // inferred from electronic annotation /// 0007275 // multicellular organismal development // inferred from electronic annotation /// 0008283 // cell proliferation // traceable author statement /// 0030100 // regulation of endocytosis // inferred from electronic annotation /// 0030154 // cell differentiation // inferred from electronic annotation /// 0042692 // muscle cell …	0005634 // nucleus // inferred from electronic annotation /// 0005737 // cytoplasm // inferred from direct assay /// 0005737 // cytoplasm // inferred from electronic annotation /// 0008021 // synaptic vesicle // inferred from electronic annotation /// 0015629 // actin cytoskeleton // traceable author statement	0005515 // protein binding // inferred from physical interaction /// 0005515 // protein binding // inferred from electronic annotation /// 0008022 // protein C-terminus binding // inferred from electronic annotation /// 0046982 // protein heterodimerization activity // inferred from electronic annotation /// 0051020 // GTPase binding // inferred from electronic annotation	---									0							0.5	0	-0.97							Published Relationship below threshold	0.39	17.66
275	204294_at	Hs.102	aminomethyltransferase	AMT	chr3p21.2-p21.1	ENSG00000145020	B3KRJ7 /// B3KTU4 /// B4DE61 /// B4DEE9 /// B4DGG9 /// B4DJQ0 /// B4DVG6 /// C9JXJ4 /// P48728 /// Q49A62 /// Q96IG6	238330	NP_000472 /// NP_001158182 /// NP_001158183 /// NP_001158184	0006546 // glycine catabolic process // inferred from electronic annotation /// 0006546 // glycine catabolic process // traceable author statement	0005737 // cytoplasm // inferred from electronic annotation /// 0005739 // mitochondrion // inferred from electronic annotation /// 0005739 // mitochondrion // traceable author statement	0004047 // aminomethyltransferase activity // inferred from electronic annotation /// 0008168 // methyltransferase activity // inferred from electronic annotation /// 0008483 // transaminase activity // inferred from electronic annotation /// 0016740 // transferase activity // inferred from electronic annotation	---	DB00116; DB00157; DB04789								0	NO	YES	YES	YES	NO		1	1	0.79										10	2.03	Published Relationship below threshold
276		Hs.655232	amylase, alpha 1A (salivary)	AMY1A	chr1p21	ENSG00000237763	P04745	104701	NP_001008222 /// NP_004029					DB02379; DB03088; DB03092; DB03439; DB04237															1	0.25	-0.75							Published Relationship below threshold	0.08	1.6	17	2.58	Published Relationship below threshold
277		Hs.662103; Hs.654437; Hs.655232; Hs.599274	amylase, alpha 1B (salivary)	AMY1B	chr1p21	ENSG00000174876	P04745	104702	NP_001008219																				1	0.25	-0.75
278		Hs.655232; Hs.662103	amylase, alpha 1C (salivary)	AMY1C	chr1p21	ENSG00000187733	P04745	104750	NP_001008220																				1	0.25	-0.75										28	3.29	Published Relationship below threshold
279		Hs.654437	amylase, alpha 2A (pancreatic)	AMY2A	chr1p21	ENSG00000243480	P04746	104660	NP_000690 /// XP_003960156					DB00284; DB01922; DB02218; DB02379; DB02889; DB03088; DB03092; DB03439; DB03495; DB03773; DB03971; DB04453; DB04618	DB00491; DB00702; DB01922; DB02218; DB02379; DB02889; DB03088; DB03092; DB03439; DB03495; DB03773; DB03971; DB04453														1	1	-0.26										17	2.53	0.5
280		Hs.484588	amylase, alpha 2B (pancreatic)	AMY2B	chr1p21	ENSG00000240038	P19961	104700	NP_066188					DB01870; DB02218; DB02379; DB02730; DB02944; DB03088; DB03092; DB03277; DB03323; DB04417
281		-	amylase, alpha pseudogene 1	AMYP1	chr1p21	-
282		-	Angelman syndrome chromosome region	ANCR	chr15q11-q12	-			-
283	205141_at	Hs.283749	angiogenin, ribonuclease, RNase A family, 5	ANG	chr14q11.1-q11.2	ENSG00000214274	P03950 /// P34096 /// Q05CV1 /// Q53X86 /// Q53XB4 /// Q6P5T2	106150	NP_001091046 /// NP_001136	0001525 // angiogenesis // inferred from direct assay /// 0001525 // angiogenesis // inferred from mutant phenotype /// 0001525 // angiogenesis // traceable author statement /// 0001525 // angiogenesis // inferred from electronic annotation /// 0001541 // ovarian follicle development // non-traceable author statement /// 0001556 // oocyte maturation // non-traceable author statement /// 0001666 /…	0005576 // extracellular region // inferred from electronic annotation /// 0005605 // basal lamina // inferred from direct assay /// 0005615 // extracellular space // inferred from direct assay /// 0005634 // nucleus // inferred from direct assay /// 0005730 // nucleolus // inferred from sequence or structural similarity /// 0030426 // growth cone // inferred from sequence or structural similarit…	0003676 // nucleic acid binding // inferred from electronic annotation /// 0003677 // DNA binding // inferred by curator /// 0003779 // actin binding // inferred from direct assay /// 0004518 // nuclease activity // inferred from electronic annotation /// 0004519 // endonuclease activity // traceable author statement /// 0004519 // endonuclease activity // inferred from electronic annotation /// …	GENSCAN00000024170 // span:168-190 // numtm:1 /// ENSP00000381074 // span:2-24 // numtm:1 /// ENSP00000381077 // span:2-24 // numtm:1 /// ENSP00000336762 // span:2-24 // numtm:1	DB02212; DB03088; DB04272								0	NO	YES	NO	YES	YES	ANG	0.26	0	-0.97	P03950						Published Relationship below threshold	1.35	73.98
284	205608_s_at; 1552939_at; 205609_at	Hs.369675	angiopoietin 1	ANGPT1	chr8q23.1	ENSG00000154188	B4DTQ9 /// B4E3G9 /// Q15389 /// Q5HYA0 /// Q5YLW1 /// Q8N6P3	601667	NP_001137	0001525 // angiogenesis // inferred from electronic annotation /// 0001541 // ovarian follicle development // inferred from electronic annotation /// 0001666 // response to hypoxia // inferred from electronic annotation /// 0001701 // in utero embryonic development // inferred from electronic annotation /// 0001936 // regulation of endothelial cell proliferation // inferred from direct assay /// …	0005576 // extracellular region // not recorded /// 0005576 // extracellular region // inferred from electronic annotation /// 0005615 // extracellular space // inferred from direct assay /// 0005615 // extracellular space // inferred from electronic annotation /// 0005886 // plasma membrane // inferred from direct assay /// 0005902 // microvillus // inferred from direct assay /// 0045121 // memb…	0005102 // receptor binding // inferred from electronic annotation /// 0030971 // receptor tyrosine kinase binding // inferred from physical interaction	---									0	YES	NO	YES	NO	YES	ANGPT1				Q15389						Published Relationship below threshold	1.92	137.54	17	2.54	5.8				205609_at
285	236034_at; 211148_s_at; 237261_at; 205572_at	Hs.583870	angiopoietin 2	ANGPT2	chr8p23.1	ENSG00000091879	B2R6E3 /// B7ZLM7 /// O15123 /// Q9H4C0 /// Q9H4C1 /// Q9HBP3	601922	NP_001112359 /// NP_001112360 /// NP_001138	0001525 // angiogenesis // inferred from electronic annotation /// 0001666 // response to hypoxia // inferred from electronic annotation /// 0007165 // signal transduction // inferred from electronic annotation /// 0007165 // signal transduction // traceable author statement /// 0007275 // multicellular organismal development // inferred from electronic annotation /// 0007281 // germ cell develop…	0005576 // extracellular region // inferred from electronic annotation /// 0005615 // extracellular space // inferred from direct assay /// 0005615 // extracellular space // inferred from electronic annotation /// 0005615 // extracellular space // traceable author statement /// 0005634 // nucleus // inferred from electronic annotation /// 0005886 // plasma membrane // inferred from electronic ann…	0005102 // receptor binding // traceable author statement /// 0005102 // receptor binding // inferred from electronic annotation /// 0005515 // protein binding // inferred from electronic annotation /// 0030971 // receptor tyrosine kinase binding // inferred from physical interaction	---									0	NO	NO	YES	NO	YES	ANGPT2	0.14	0	-0.78	O15123	ENSG00000091879					Published Relationship below threshold	1.89	145.43
286	207087_x_at; 208353_x_at; 208352_x_at; 205389_s_at; 205391_x_at; 205390_s_at; 240363_at	Hs.654438	ankyrin 1, erythrocytic	ANK1	chr8p11.1	ENSG00000029534	A0PJN8 /// B3KX39 /// C9JN86 /// P16157 /// Q53ER1 /// Q6PK32 /// Q9UMG4	612642	NP_000028 /// NP_001135917 /// NP_001135918 /// NP_065208 /// NP_065209 /// NP_065210 /// NP_065211 /// NP_065213	0006887 // exocytosis // non-traceable author statement /// 0007010 // cytoskeleton organization // non-traceable author statement /// 0007165 // signal transduction // inferred from electronic annotation /// 0045199 // maintenance of epithelial cell apical/basal polarity // traceable author statement	0005737 // cytoplasm // inferred from electronic annotation /// 0005829 // cytosol // not recorded /// 0005856 // cytoskeleton // non-traceable author statement /// 0005856 // cytoskeleton // inferred from electronic annotation /// 0005886 // plasma membrane // inferred from direct assay /// 0005886 // plasma membrane // non-traceable author statement /// 0014731 // spectrin-associated cytoskelet…	0005198 // structural molecule activity // non-traceable author statement /// 0005200 // structural constituent of cytoskeleton // traceable author statement /// 0005515 // protein binding // inferred from physical interaction /// 0005515 // protein binding // inferred from electronic annotation /// 0008093 // cytoskeletal adaptor activity // inferred from direct assay /// 0008093 // cytoskeletal…	ENSP00000319123 // span:4-21 // numtm:1 /// ENSP00000430368 // span:4-21 // numtm:1 /// ENSP00000428750 // span:4-21 // numtm:1; ENSP00000319123 // span:4-21 // numtm:1									0							1	1	0.71							Published Relationship below threshold	0.23	13.05
287	232606_at; 216195_at; 202921_s_at; 202920_at	Hs.620557	ankyrin 2, neuronal	ANK2	chr4q25-q27	ENSG00000145362	A5XEJ9 /// A5XEK0 /// B7Z2H4 /// B7Z636 /// B7Z651 /// B7Z678 /// C9JEU3 /// Q01484 /// Q7Z307 /// Q7Z344	106490	NP_001120965 /// NP_001139 /// NP_066187	0007165 // signal transduction // inferred from electronic annotation /// 0007399 // nervous system development // inferred from electronic annotation /// 0030913 // paranodal junction assembly // inferred from electronic annotation /// 0051597 // response to methylmercury // inferred from electronic annotation	0005737 // cytoplasm // inferred from electronic annotation /// 0005829 // cytosol // not recorded /// 0005856 // cytoskeleton // inferred from electronic annotation /// 0005886 // plasma membrane // inferred from electronic annotation /// 0016020 // membrane // inferred from electronic annotation /// 0016323 // basolateral plasma membrane // inferred from direct assay /// 0016324 // apical plasm…	0005200 // structural constituent of cytoskeleton // inferred from electronic annotation /// 0005515 // protein binding // inferred from physical interaction /// 0005515 // protein binding // inferred from electronic annotation	---									0	NO	NO	NO	NO	YES	ANK2										Published Relationship below threshold	0.07	1.99
288	239726_at; 209442_x_at; 207950_s_at; 206385_s_at	Hs.499725	ankyrin 3, node of Ranvier (ankyrin G)	ANK3	chr10q21	ENSG00000151150	A8KA62 /// B1AQS7 /// B1AQT0 /// B1AQT1 /// B1AQT2 /// B3KW60 /// B4DIL1 /// Q12955 /// Q13484 /// Q59G01 /// Q5CZH9 /// Q5JSX5 /// Q6ZT73 /// Q7Z3G4 /// Q8NAK2 /// Q9H0P5; A8KA62 /// B1AQS7 /// B1AQT0 /// B1AQT1 /// B1AQT2 /// B3KW60 /// B4DIL1 /// Q12955 /// Q13484 /// Q59G01 /// Q5CZH9 /// Q6ZT73 /// Q7Z3G4 /// Q8NAK2 /// Q9H0P5	600465	NP_001140 /// NP_066267	0007016 // cytoskeletal anchoring at plasma membrane // traceable author statement /// 0007165 // signal transduction // inferred from electronic annotation /// 0007411 // axon guidance // inferred from electronic annotation /// 0045184 // establishment of protein localization // inferred from mutant phenotype /// 0050808 // synapse organization // inferred from electronic annotation	0005624 // membrane fraction // inferred from electronic annotation /// 0005737 // cytoplasm // inferred from electronic annotation /// 0005783 // endoplasmic reticulum // traceable author statement /// 0005794 // Golgi apparatus // traceable author statement /// 0005856 // cytoskeleton // inferred from electronic annotation /// 0016323 // basolateral plasma membrane // inferred from direct assay…	0005515 // protein binding // inferred from physical interaction /// 0005515 // protein binding // inferred from electronic annotation	---									0	NO	NO	NO	YES	YES	ANK3										Published Relationship below threshold	0.25	36.03								down in meta
289		-	anophthalmos 1 (with mental retardation, without limb anomalies or dental or urogenital abnormalities)	ANOP1	chrXq27-q28	-		301770	-
290	234458_at; 234576_at; 202888_s_at	Hs.1239	alanyl (membrane) aminopeptidase	ANPEP	chr15q25-q26	ENSG00000166825	B4DP01 /// B4DP96 /// B4DPH5 /// B4DV63 /// P15144 /// Q59E93 /// Q71E46 /// Q8IVL7 /// Q9HD17	151530	NP_001141	0001525 // angiogenesis // inferred from electronic annotation /// 0006508 // proteolysis // inferred from electronic annotation /// 0006725 // cellular aromatic compound metabolic process // inferred from electronic annotation /// 0007275 // multicellular organismal development // inferred from electronic annotation /// 0030154 // cell differentiation // inferred from electronic annotation /// 0…	0005625 // soluble fraction // inferred from electronic annotation /// 0005737 // cytoplasm // inferred from electronic annotation /// 0005793 // ER-Golgi intermediate compartment // inferred from direct assay /// 0005829 // cytosol // inferred from electronic annotation /// 0005886 // plasma membrane // inferred from electronic annotation /// 0005887 // integral to plasma membrane // traceable a…	0004177 // aminopeptidase activity // inferred from electronic annotation /// 0004177 // aminopeptidase activity // traceable author statement /// 0004872 // receptor activity // traceable author statement /// 0008233 // peptidase activity // inferred from electronic annotation /// 0008237 // metallopeptidase activity // inferred from electronic annotation /// 0008237 // metallopeptidase activity…	ENSP00000300060 // span:12-34 // numtm:1; ---	DB00973; DB06196								0.5689	YES	YES	YES	NO	YES	ANPEP							10.9	0.87	150.2	Published Relationship below threshold	2.29	202.63	28	3.2	10.9
291	202825_at; 1557631_at; 214821_at	Hs.246506	solute carrier family 25 (mitochondrial carrier; adenine nucleotide translocator), member 4	SLC25A4	chr4q35	ENSG00000250754 /// ENSG00000151729	A8K787 /// P12235; A8K787 /// D3DP59 /// P12235 /// Q59EP7	103260	NP_001142	0000002 // mitochondrial genome maintenance // traceable author statement /// 0006091 // generation of precursor metabolites and energy // traceable author statement /// 0006810 // transport // traceable author statement /// 0006810 // transport // inferred from electronic annotation /// 0015866 // ADP transport // inferred from electronic annotation /// 0015867 // ATP transport // inferred from …	0005739 // mitochondrion // inferred from electronic annotation /// 0005739 // mitochondrion // traceable author statement /// 0005741 // mitochondrial outer membrane // inferred from electronic annotation /// 0005743 // mitochondrial inner membrane // not recorded /// 0005743 // mitochondrial inner membrane // inferred from electronic annotation /// 0005887 // integral to plasma membrane // trac…	0005215 // transporter activity // inferred from electronic annotation /// 0005471 // ATP:ADP antiporter activity // inferred from electronic annotation /// 0005488 // binding // inferred from electronic annotation /// 0005515 // protein binding // inferred from physical interaction /// 0005515 // protein binding // inferred from electronic annotation /// 0015207 // adenine transmembrane transpor…	GENSCAN00000014920 // span:112-134,172-194,209-231 // numtm:3 /// ENSP00000281456 // span:112-134,172-194,209-231 // numtm:3	DB00171; DB00720; DB01736; DB02426; DB03429; DB04178								Known target of FDA-approved oral small-molecular drug	NO	YES	YES	NO	YES	SLC25A4										Published Relationship below threshold	0.01	0.09	18	2.6	Published Relationship below threshold
292	200657_at	Hs.632282	solute carrier family 25 (mitochondrial carrier; adenine nucleotide translocator), member 5	SLC25A5	chrXq24-q26	ENSG00000005022	B2RCV1 /// P05141 /// Q6NVC0	300150	NP_001143	0006810 // transport // traceable author statement /// 0006810 // transport // inferred from electronic annotation /// 0044419 // interspecies interaction between organisms // inferred from electronic annotation /// 0055085 // transmembrane transport // inferred from electronic annotation	0005739 // mitochondrion // inferred from electronic annotation /// 0005743 // mitochondrial inner membrane // not recorded /// 0005743 // mitochondrial inner membrane // inferred from electronic annotation /// 0005887 // integral to plasma membrane // traceable author statement /// 0016020 // membrane // inferred from electronic annotation /// 0016021 // integral to membrane // inferred from ele…	0005215 // transporter activity // inferred from electronic annotation /// 0005488 // binding // inferred from electronic annotation /// 0005515 // protein binding // inferred from physical interaction /// 0015207 // adenine transmembrane transporter activity // traceable author statement	ENSP00000360671 // span:109-131,172-194,209-231 // numtm:3	DB00720								0	NO	YES	YES	YES	YES	SLC25A5										Published Relationship below threshold	0.19	15.68	21	2.82	3.1
293	212085_at; 212826_s_at	Hs.350927	solute carrier family 25 (mitochondrial carrier; adenine nucleotide translocator), member 6	SLC25A6	chrXp22.32 and Yp11.3	ENSG00000169100	O75961 /// P12236 /// Q59EI9 /// Q6I9V5	300152 /// 403000	NP_001627	0006810 // transport // inferred from electronic annotation /// 0006915 // apoptosis // inferred from electronic annotation /// 0044419 // interspecies interaction between organisms // inferred from electronic annotation /// 0055085 // transmembrane transport // inferred from electronic annotation	0005739 // mitochondrion // inferred from electronic annotation /// 0005743 // mitochondrial inner membrane // not recorded /// 0005743 // mitochondrial inner membrane // inferred from electronic annotation /// 0005744 // mitochondrial inner membrane presequence translocase complex // traceable author statement /// 0016020 // membrane // inferred from electronic annotation /// 0016021 // integral…	0005215 // transporter activity // inferred from electronic annotation /// 0005471 // ATP:ADP antiporter activity // non-traceable author statement /// 0005488 // binding // inferred from electronic annotation /// 0005515 // protein binding // inferred from physical interaction	GENSCAN00000025761 // span:172-194,209-231 // numtm:2 /// ENSP00000370808 // span:172-194,209-231 // numtm:2	DB00720								0	NO	YES	YES	NO	YES	SLC25A6										Published Relationship below threshold	0.13	5.7
301	233011_at; 201012_at	Hs.494173	annexin A1	ANXA1	chr9q12-q21.2|9q21.13	ENSG00000135046	B4DL19 /// B5BU38 /// P04083 /// Q05BR2 /// Q5T3N0 /// Q5T3N1 /// Q5TZZ9	151690	NP_000691	0006629 // lipid metabolic process // traceable author statement /// 0006916 // anti-apoptosis // traceable author statement /// 0006928 // cellular component movement // traceable author statement /// 0006954 // inflammatory response // traceable author statement /// 0007049 // cell cycle // inferred from electronic annotation /// 0007165 // signal transduction // traceable author statement /// …	0001533 // cornified envelope // inferred from direct assay /// 0005576 // extracellular region // not recorded /// 0005634 // nucleus // inferred from electronic annotation /// 0005737 // cytoplasm // inferred from direct assay /// 0005737 // cytoplasm // traceable author statement /// 0005737 // cytoplasm // inferred from electronic annotation /// 0005886 // plasma membrane // inferred from dir…	0004859 // phospholipase inhibitor activity // traceable author statement /// 0004859 // phospholipase inhibitor activity // inferred from electronic annotation /// 0005102 // receptor binding // traceable author statement /// 0005198 // structural molecule activity // inferred from direct assay /// 0005509 // calcium ion binding // inferred from electronic annotation /// 0005509 // calcium ion b…	---	DB00288; DB00741; DB01234								0	NO	YES	YES	YES	YES	ANXA1	0	0	-0.98							Published Relationship below threshold	1.36	66.31	25.5	3.11	6.8				201012_at
302	1568126_at; 201590_x_at; 210427_x_at; 213503_x_at	Hs.511605	annexin A2	ANXA2	chr15q22.2	ENSG00000182718	B3KRQ1 /// B4DNH8 /// P07355	151740	NP_001002857 /// NP_001002858 /// NP_001129487 /// NP_004030	0001501 // skeletal system development // traceable author statement /// 0001525 // angiogenesis // inferred from electronic annotation /// 0007589 // body fluid secretion // inferred from electronic annotation /// 0030199 // collagen fibril organization // inferred from electronic annotation /// 0031340 // positive regulation of vesicle fusion // inferred from direct assay /// 0042730 // fibrino…	0005576 // extracellular region // inferred from electronic annotation /// 0005578 // proteinaceous extracellular matrix // inferred from electronic annotation /// 0005604 // basement membrane // inferred from electronic annotation /// 0005625 // soluble fraction // traceable author statement /// 0005737 // cytoplasm // inferred from electronic annotation /// 0005769 // early endosome // inferred…	0004859 // phospholipase inhibitor activity // inferred from electronic annotation /// 0004859 // phospholipase inhibitor activity // traceable author statement /// 0005509 // calcium ion binding // inferred from electronic annotation /// 0005515 // protein binding // inferred from physical interaction /// 0005515 // protein binding // inferred from electronic annotation /// 0005544 // calcium-de…	---	DB00031				NCT00379132 NCT00733798				0	NO	YES	YES	NO	YES	ANXA2	1	1	0.2	P07355			18.2	0.81	98.1	Published Relationship below threshold	2.16	116.19	20	2.74	18.2
303	210876_at	Hs.546235	annexin A2 pseudogene 1	ANXA2P1	chr4q31.3	-				---	---	---	---									0
304	208816_x_at	Hs.534301	annexin A2 pseudogene 2	ANXA2P2	chr9p13	ENSG00000231991	A6NMY6			0001525 // angiogenesis // inferred from electronic annotation /// 0007589 // body fluid secretion // inferred from electronic annotation /// 0030199 // collagen fibril organization // inferred from electronic annotation /// 0042730 // fibrinolysis // inferred from electronic annotation	0005576 // extracellular region // inferred from electronic annotation /// 0005578 // proteinaceous extracellular matrix // inferred from electronic annotation /// 0005604 // basement membrane // inferred from electronic annotation /// 0005737 // cytoplasm // inferred from electronic annotation /// 0005769 // early endosome // inferred from electronic annotation /// 0005886 // plasma membrane // …	0004859 // phospholipase inhibitor activity // inferred from electronic annotation /// 0005509 // calcium ion binding // inferred from electronic annotation /// 0005515 // protein binding // inferred from electronic annotation /// 0005544 // calcium-dependent phospholipid binding // inferred from electronic annotation /// 0005546 // phosphatidylinositol-4,5-bisphosphate binding // inferred from e…	---									0	NO	NO	YES	NO	NO														29	3.3	Published Relationship below threshold
305	211241_at	Hs.591361	annexin A2 pseudogene 3	ANXA2P3	chr10q21.3	-				---	---	---	---									0
306	209369_at	Hs.480042	annexin A3	ANXA3	chr4q21.21	ENSG00000138772	P12429 /// Q59EE3	106490	NP_005130	0006909 // phagocytosis // inferred from direct assay /// 0010595 // positive regulation of endothelial cell migration // inferred from direct assay /// 0021766 // hippocampus development // inferred from electronic annotation /// 0031100 // organ regeneration // inferred from electronic annotation /// 0042742 // defense response to bacterium // inferred from direct assay /// 0043312 // neutrophi…	0005737 // cytoplasm // inferred from direct assay /// 0005886 // plasma membrane // inferred from direct assay /// 0016020 // membrane // inferred from direct assay /// 0030424 // axon // inferred from electronic annotation /// 0030425 // dendrite // inferred from electronic annotation /// 0030670 // phagocytic vesicle membrane // inferred from direct assay /// 0042581 // specific granule // inf…	0004859 // phospholipase inhibitor activity // inferred from electronic annotation /// 0005509 // calcium ion binding // inferred from electronic annotation /// 0005544 // calcium-dependent phospholipid binding // inferred from direct assay /// 0005544 // calcium-dependent phospholipid binding // inferred from electronic annotation /// 0019834 // phospholipase A2 inhibitor activity // inferred fr…	---	DB03994								0	NO	YES	YES	YES	NO		1	1	0.11							Published Relationship below threshold	0.22	10.82
307	201302_at; 201301_s_at	Hs.422986	annexin A4	ANXA4	chr2p13	ENSG00000196975	B4DDF9 /// B4DDZ4 /// B4DE02 /// B4E1S2 /// P09525 /// Q59FK3 /// Q6LES2 /// Q6MZI0 /// Q6P452	106491	NP_001144	0006916 // anti-apoptosis // traceable author statement /// 0007165 // signal transduction // traceable author statement /// 0050819 // negative regulation of coagulation // inferred from electronic annotation	0005737 // cytoplasm // inferred from direct assay /// 0005737 // cytoplasm // traceable author statement	0004859 // phospholipase inhibitor activity // non-traceable author statement /// 0005509 // calcium ion binding // non-traceable author statement /// 0005509 // calcium ion binding // inferred from electronic annotation /// 0005544 // calcium-dependent phospholipid binding // inferred from direct assay /// 0005544 // calcium-dependent phospholipid binding // non-traceable author statement /// 00…	---									0	NO	NO	YES	NO	NO		1	0.5	-0.33							Published Relationship below threshold	0.75	34.17	17	2.5	0.5
308	200782_at	Hs.480653	annexin A5	ANXA5	chr4q26-q28|4q27	ENSG00000164111	B4DNG6 /// D3DNW7 /// P08758	131230	NP_001145	0006916 // anti-apoptosis // traceable author statement /// 0007165 // signal transduction // traceable author statement /// 0007596 // blood coagulation // inferred from electronic annotation /// 0010033 // response to organic substance // inferred from electronic annotation /// 0050819 // negative regulation of coagulation // inferred from electronic annotation /// 0051260 // protein homooligom…	0005622 // intracellular // inferred from direct assay /// 0005737 // cytoplasm // traceable author statement	0004859 // phospholipase inhibitor activity // traceable author statement /// 0005509 // calcium ion binding // inferred from electronic annotation /// 0005515 // protein binding // inferred from physical interaction /// 0005515 // protein binding // inferred from electronic annotation /// 0005543 // phospholipid binding // traceable author statement /// 0005544 // calcium-dependent phospholipid …	---	DB02497; DB02846; DB02929; DB03484; DB03935; DB03959; DB03981								0	NO	YES	YES	YES	NO		0.93	0.73	-0.12										17	2.56	68.4
309	244250_at; 200982_s_at	Hs.412117	annexin A6	ANXA6	chr5q33.1	ENSG00000197043	A6NN80 /// A8K3Q7 /// B7Z582 /// B7Z8A7 /// D3DQH4 /// P08133 /// Q6ZP35	114070	NP_001146 /// NP_001180473	0006816 // calcium ion transport // inferred from electronic annotation /// 0006937 // regulation of muscle contraction // inferred from electronic annotation	0005737 // cytoplasm // inferred from electronic annotation /// 0016324 // apical plasma membrane // inferred from electronic annotation /// 0042470 // melanosome // inferred from electronic annotation /// 0043234 // protein complex // inferred from electronic annotation /// 0048471 // perinuclear region of cytoplasm // inferred from electronic annotation	0005509 // calcium ion binding // inferred from electronic annotation /// 0005515 // protein binding // inferred from physical interaction /// 0005544 // calcium-dependent phospholipid binding // inferred from direct assay /// 0005544 // calcium-dependent phospholipid binding // inferred from electronic annotation	---									0	NO	NO	YES	NO	NO		1	0.5	-0.02				5.3	1.32	187.4	Published Relationship below threshold	2.9	248.55
310	242027_at; 201366_at; 209860_s_at	Hs.631827	annexin A7	ANXA7	chr10q22.2	ENSG00000138279	B2R657 /// B2R7L2 /// B4DHY4 /// B4DT77 /// B4DWU2 /// B9ZVT2 /// P20073 /// Q53HM8	186360	NP_001147 /// NP_004025	0006874 // cellular calcium ion homeostasis // inferred from electronic annotation /// 0007599 // hemostasis // inferred from electronic annotation /// 0008283 // cell proliferation // inferred from electronic annotation /// 0008360 // regulation of cell shape // inferred from electronic annotation /// 0009651 // response to salt stress // inferred from electronic annotation /// 0009992 // cellul…	0005625 // soluble fraction // inferred from electronic annotation /// 0005626 // insoluble fraction // inferred from electronic annotation /// 0005634 // nucleus // inferred from electronic annotation /// 0005635 // nuclear envelope // inferred from electronic annotation /// 0005829 // cytosol // inferred from electronic annotation /// 0005886 // plasma membrane // inferred from electronic annot…	0005509 // calcium ion binding // inferred from electronic annotation /// 0005515 // protein binding // inferred from physical interaction /// 0005515 // protein binding // inferred from electronic annotation /// 0005544 // calcium-dependent phospholipid binding // inferred from electronic annotation /// 0048306 // calcium-dependent protein binding // inferred from physical interaction	---									0	NO	NO	YES	NO	NO											Published Relationship below threshold	0.25	10.01
311	214783_s_at; 206200_s_at; 228727_at	Hs.530291	annexin A11	ANXA11	chr10q23	ENSG00000122359	B4DPJ2 /// B4DVE7 /// B7Z6L0 /// P50995 /// Q59EP1 /// Q5JTC2 /// Q5T0G7 /// Q5T0G8 /// Q5T0G9 /// Q6ICS0	602572	NP_001148 /// NP_665875 /// NP_665876	0006909 // phagocytosis // inferred from expression pattern /// 0007049 // cell cycle // inferred from electronic annotation /// 0007109 // cytokinesis, completion of separation // inferred from mutant phenotype /// 0051301 // cell division // inferred from electronic annotation /// 0051592 // response to calcium ion // inferred from direct assay	0005634 // nucleus // inferred from electronic annotation /// 0005635 // nuclear envelope // inferred from direct assay /// 0005635 // nuclear envelope // non-traceable author statement /// 0005635 // nuclear envelope // inferred from electronic annotation /// 0005654 // nucleoplasm // inferred from direct assay /// 0005654 // nucleoplasm // non-traceable author statement /// 0005654 // nucleopla…	0005509 // calcium ion binding // inferred from electronic annotation /// 0005515 // protein binding // inferred from physical interaction /// 0005544 // calcium-dependent phospholipid binding // inferred from electronic annotation /// 0048155 // S100 alpha binding // inferred from physical interaction /// 0048306 // calcium-dependent protein binding // inferred from physical interaction	---									0	NO	NO	YES	NO	NO											Published Relationship below threshold	0.13	3.66
312	208323_s_at	Hs.181107	annexin A13	ANXA13	chr8q24.13	ENSG00000104537	A8K2L6 /// P27216 /// Q53FB5 /// Q6FHB6	602573	NP_001003954 /// NP_004297	0030154 // cell differentiation // non-traceable author statement	0005886 // plasma membrane // non-traceable author statement /// 0005886 // plasma membrane // inferred from electronic annotation /// 0016020 // membrane // inferred from electronic annotation	0005509 // calcium ion binding // inferred from electronic annotation /// 0005544 // calcium-dependent phospholipid binding // non-traceable author statement /// 0005544 // calcium-dependent phospholipid binding // inferred from electronic annotation	---									0	NO	NO	YES	NO	NO											Published Relationship below threshold	0.01	0.44
313	205639_at	Hs.488007	acyloxyacyl hydrolase (neutrophil)	AOAH	chr7p14-p12	ENSG00000136250	B7Z490 /// B7Z598 /// C9J8T1 /// C9JJA7 /// P28039	102593	NP_001170977 /// NP_001170978 /// NP_001628	0006629 // lipid metabolic process // inferred from electronic annotation /// 0006629 // lipid metabolic process // traceable author statement /// 0006954 // inflammatory response // traceable author statement /// 0008653 // lipopolysaccharide metabolic process // inferred from electronic annotation /// 0050728 // negative regulation of inflammatory response // inferred from electronic annotation	0005576 // extracellular region // inferred from electronic annotation	0003824 // catalytic activity // traceable author statement /// 0004465 // lipoprotein lipase activity // traceable author statement /// 0016787 // hydrolase activity // inferred from electronic annotation /// 0016788 // hydrolase activity, acting on ester bonds // inferred from electronic annotation /// 0050528 // acyloxyacyl hydrolase activity // inferred from electronic annotation	---									0										P28039						Published Relationship below threshold	0.07	5.2
314	207064_s_at	Hs.143102	amine oxidase, copper containing 2 (retina-specific)	AOC2	chr17q21	ENSG00000131480	O75106	602268	NP_001149 /// NP_033720	0006584 // catecholamine metabolic process // inferred from electronic annotation /// 0007601 // visual perception // traceable author statement /// 0009308 // amine metabolic process // inferred from electronic annotation /// 0055114 // oxidation reduction // inferred from electronic annotation	0005737 // cytoplasm // inferred from electronic annotation /// 0005886 // plasma membrane // inferred from electronic annotation /// 0016020 // membrane // inferred from electronic annotation	0005507 // copper ion binding // inferred from electronic annotation /// 0008131 // primary amine oxidase activity // inferred from electronic annotation /// 0009055 // electron carrier activity // traceable author statement /// 0016491 // oxidoreductase activity // inferred from electronic annotation /// 0046872 // metal ion binding // inferred from electronic annotation /// 0048038 // quinone b…	ENSP00000253799 // span:5-27 // numtm:1									0	NO	NO	YES	YES	NO											Published Relationship below threshold	0.39	9.77
316	205083_at; 205082_s_at	Hs.406238	aldehyde oxidase 1	AOX1	chr2q33	ENSG00000138356	B4DNI5 /// B4DVF1 /// C9J244 /// Q06278 /// Q9BYF0	602841	NP_001150	0006800 // oxygen and reactive oxygen species metabolic process // traceable author statement /// 0006954 // inflammatory response // traceable author statement /// 0055114 // oxidation reduction // inferred from electronic annotation	0005737 // cytoplasm // inferred from electronic annotation	0003824 // catalytic activity // inferred from electronic annotation /// 0004031 // aldehyde oxidase activity // inferred from electronic annotation /// 0004031 // aldehyde oxidase activity // traceable author statement /// 0004854 // xanthine dehydrogenase activity // traceable author statement /// 0005488 // binding // inferred from electronic annotation /// 0005506 // iron ion binding // infer…	---		DB00157; DB00170; DB00339; DB00426; DB00437; DB00481; DB00484; DB00513; DB00563; DB00909; DB00962; DB04827			NCT00412425 NCT00003060				0	YES	NO	YES	NO	YES	AOX1										Published Relationship below threshold	0.3	12.98	29	3.25	Published Relationship below threshold
317	211553_x_at; 211554_s_at; 204859_s_at	Hs.724521	apoptotic peptidase activating factor 1	APAF1	chr12q23	ENSG00000120868	A5YM44 /// A7E2A2 /// C9JLV4 /// O14727	602233	NP_001151 /// NP_037361 /// NP_863651 /// NP_863658 /// NP_863659	0001843 // neural tube closure // inferred from electronic annotation /// 0006309 // DNA fragmentation involved in apoptotic nuclear change // inferred from electronic annotation /// 0006915 // apoptosis // traceable author statement /// 0006915 // apoptosis // inferred from electronic annotation /// 0006919 // activation of caspase activity // inferred from electronic annotation /// 0006952 // d…	0005622 // intracellular // inferred from electronic annotation /// 0005625 // soluble fraction // inferred from electronic annotation /// 0005634 // nucleus // inferred from electronic annotation /// 0005737 // cytoplasm // inferred from electronic annotation /// 0005829 // cytosol // not recorded /// 0005829 // cytosol // traceable author statement	0000166 // nucleotide binding // traceable author statement /// 0000166 // nucleotide binding // inferred from electronic annotation /// 0005515 // protein binding // inferred from physical interaction /// 0005515 // protein binding // inferred from electronic annotation /// 0005524 // ATP binding // inferred from electronic annotation /// 0008656 // caspase activator activity // non-traceable au…	---	DB00171; DB03431					APAF1 (Immunohistochemical marker)			0	NO	YES	NO	NO	YES	APAF1	1	1	0.76							6.5	1.83	199.61
318	218609_s_at	Hs.493767	nudix (nucleoside diphosphate linked moiety X)-type motif 2	NUDT2	chr9p13	ENSG00000164978	D3DRM0 /// P50583	602852	NP_001152 /// NP_671701 /// NP_671702	0006139 // nucleobase, nucleoside, nucleotide and nucleic acid metabolic process // traceable author statement /// 0006917 // induction of apoptosis // inferred from sequence or structural similarity	0005739 // mitochondrion // inferred from electronic annotation	0000166 // nucleotide binding // inferred from electronic annotation /// 0004081 // bis(5'-nucleosyl)-tetraphosphatase (asymmetrical) activity // inferred from sequence or structural similarity /// 0004081 // bis(5'-nucleosyl)-tetraphosphatase (asymmetrical) activity // inferred from electronic annotation /// 0005525 // GTP binding // inferred from electronic annotation /// 0008796 // bis(5'-nucl…	---									0																Published Relationship below threshold	0.02	0.67
319	207262_at	Hs.534302	apolipoprotein F	APOF	chr12q13.3	ENSG00000175336	B2RC09 /// Q13790	107760	NP_001629	0006629 // lipid metabolic process // traceable author statement /// 0006629 // lipid metabolic process // inferred from electronic annotation /// 0006810 // transport // inferred from electronic annotation /// 0006869 // lipid transport // traceable author statement /// 0006869 // lipid transport // inferred from electronic annotation /// 0008202 // steroid metabolic process // inferred from ele…	0005576 // extracellular region // non-traceable author statement /// 0005576 // extracellular region // inferred from electronic annotation /// 0034362 // low-density lipoprotein particle // inferred from electronic annotation /// 0034364 // high-density lipoprotein particle // inferred from electronic annotation	0005102 // receptor binding // traceable author statement /// 0005319 // lipid transporter activity // traceable author statement /// 0015485 // cholesterol binding // traceable author statement	---									0	NO	NO	NO	NO	YES	APOF				Q13790						Published Relationship below threshold	0.01	0.28
320	206679_at; 228101_at	Hs.171939	amyloid beta (A4) precursor protein-binding, family A, member 1	APBA1	chr9q13-q21.1	ENSG00000107282	Q02410	602414	NP_001154	0001701 // in utero embryonic development // inferred from electronic annotation /// 0006461 // protein complex assembly // traceable author statement /// 0006810 // transport // inferred from electronic annotation /// 0006886 // intracellular protein transport // inferred from electronic annotation /// 0006886 // intracellular protein transport // traceable author statement /// 0007155 // cell a…	0005886 // plasma membrane // inferred from electronic annotation /// 0008021 // synaptic vesicle // traceable author statement	0005515 // protein binding // inferred from physical interaction /// 0005515 // protein binding // inferred from electronic annotation /// 0005546 // phosphatidylinositol-4,5-bisphosphate binding // inferred from electronic annotation /// 0030165 // PDZ domain binding // inferred from electronic annotation	---									0							0.67	0.67	0.21							Published Relationship below threshold	0.41	38.78
321	209871_s_at; 209870_s_at	Hs.721380	amyloid beta (A4) precursor protein-binding, family A, member 2	APBA2	chr15q11-q12	ENSG00000034053	Q59G28 /// Q5XKC0 /// Q6ZVB1 /// Q99767	602712	NP_001123886 /// NP_005494	0001701 // in utero embryonic development // inferred from electronic annotation /// 0006810 // transport // inferred from electronic annotation /// 0007268 // synaptic transmission // inferred from electronic annotation /// 0007399 // nervous system development // traceable author statement /// 0007626 // locomotory behavior // inferred from electronic annotation /// 0010468 // regulation of gen…	0005886 // plasma membrane // inferred from electronic annotation	0005515 // protein binding // inferred from physical interaction /// 0005515 // protein binding // inferred from electronic annotation	---									0
322	202652_at	Hs.372840	amyloid beta (A4) precursor protein-binding, family B, member 1 (Fe65)	APBB1	chr11p15	ENSG00000166313	A1E379 /// B7Z1H5 /// B7Z1J5 /// B7Z1J6 /// B7Z1L0 /// B7Z1P0 /// B7Z2A2 /// B7Z2Y0 /// B7Z327 /// B7Z3G1 /// B7Z4M4 /// B7Z4M6 /// B7Z4M9 /// B7Z9K0 /// D3DQT2 /// O00213 /// Q7Z324 /// Q8TEY4	602709	NP_001155 /// NP_663722	0001764 // neuron migration // inferred from electronic annotation /// 0006302 // double-strand break repair // inferred from electronic annotation /// 0006350 // transcription // inferred from electronic annotation /// 0006915 // apoptosis // inferred from electronic annotation /// 0006974 // response to DNA damage stimulus // inferred from direct assay /// 0006974 // response to DNA damage stim…	0005634 // nucleus // inferred from direct assay /// 0005634 // nucleus // inferred from sequence or structural similarity /// 0005634 // nucleus // inferred from electronic annotation /// 0005737 // cytoplasm // inferred from direct assay /// 0005737 // cytoplasm // inferred from electronic annotation /// 0005886 // plasma membrane // inferred from direct assay /// 0005886 // plasma membrane // …	0001540 // beta-amyloid binding // inferred from physical interaction /// 0001540 // beta-amyloid binding // non-traceable author statement /// 0001540 // beta-amyloid binding // inferred from electronic annotation /// 0001540 // beta-amyloid binding // inferred from sequence or structural similarity /// 0003682 // chromatin binding // inferred from direct assay /// 0005515 // protein binding // …	---									0	NO	NO	NO	YES	NO		1	1	0.22							Published Relationship below threshold	0.31	11.02
323	212985_at; 40148_at; 216750_at; 212970_at; 216747_at; 212972_x_at; 213419_at	Hs.479602	amyloid beta (A4) precursor protein-binding, family B, member 2	APBB2	chr4p13	ENSG00000163697	A8K1C3 /// B4DJ88 /// B4DSL4 /// B4E2F2 /// Q5I0G1 /// Q92870	602711	NP_001159522 /// NP_001159523 /// NP_001159524 /// NP_001159525 /// NP_001159526 /// NP_004298 /// NP_775098	0001764 // neuron migration // inferred from electronic annotation /// 0007050 // cell cycle arrest // inferred from sequence or structural similarity /// 0007050 // cell cycle arrest // inferred from electronic annotation /// 0007411 // axon guidance // inferred from electronic annotation /// 0023034 // intracellular signaling pathway // non-traceable author statement /// 0030198 // extracellula…	0005634 // nucleus // inferred from sequence or structural similarity /// 0005634 // nucleus // inferred from electronic annotation /// 0005737 // cytoplasm // inferred from electronic annotation /// 0016020 // membrane // non-traceable author statement /// 0030027 // lamellipodium // inferred from sequence or structural similarity /// 0030426 // growth cone // inferred from sequence or structura…	0001540 // beta-amyloid binding // inferred from sequence or structural similarity /// 0005515 // protein binding // inferred from physical interaction /// 0005515 // protein binding // inferred from electronic annotation /// 0008134 // transcription factor binding // inferred from sequence or structural similarity /// 0008134 // transcription factor binding // inferred from electronic annotation	---									0																Published Relationship below threshold	0.02	0.46
324	216933_x_at; 203526_s_at; 203525_s_at; 203527_s_at; 215310_at	Hs.158932	adenomatous polyposis coli	APC	chr5q21-q22	ENSG00000134982	A1YIQ7 /// A1YR11 /// A5HB94 /// A5HB95 /// A5HB96 /// A5HB97 /// A5JUM8 /// A8K0K2 /// B2ZRE1 /// B2ZRG1 /// B7Z2B6 /// P25054 /// Q16097 /// Q16098 /// Q4LE70 /// Q7Z2Q8 /// Q9HAW6 /// Q9P119 /// Q9UM98	611732	NP_000029 /// NP_001120982 /// NP_001120983	0000281 // cytokinesis after mitosis // inferred from mutant phenotype /// 0000281 // cytokinesis after mitosis // inferred from electronic annotation /// 0001822 // kidney development // inferred from electronic annotation /// 0001942 // hair follicle development // inferred from electronic annotation /// 0006461 // protein complex assembly // inferred from direct assay /// 0006974 // response t…	0000776 // kinetochore // inferred from direct assay /// 0005634 // nucleus // inferred from direct assay /// 0005634 // nucleus // inferred from electronic annotation /// 0005737 // cytoplasm // inferred from direct assay /// 0005737 // cytoplasm // inferred from electronic annotation /// 0005813 // centrosome // inferred from direct assay /// 0005829 // cytosol // not recorded /// 0005874 // mi…	0005488 // binding // inferred from electronic annotation /// 0005515 // protein binding // inferred from direct assay /// 0005515 // protein binding // inferred from physical interaction /// 0005515 // protein binding // inferred from electronic annotation /// 0008013 // beta-catenin binding // inferred from physical interaction /// 0008013 // beta-catenin binding // inferred from electronic ann…	---									0	NO	NO	NO	YES	YES	APC	0	0	-0.98							Published Relationship below threshold	1.78	83.32	10	2.02	9.5
325	206350_at	Hs.507080	amyloid P component, serum	APCS	chr1q21-q23	ENSG00000132703	P02743	104770	NP_001630	0006457 // protein folding // traceable author statement /// 0006461 // protein complex assembly // inferred from electronic annotation /// 0006953 // acute-phase response // traceable author statement /// 0051131 // chaperone-mediated protein complex assembly // traceable author statement /// 0051789 // response to protein stimulus // inferred from electronic annotation	0005576 // extracellular region // non-traceable author statement /// 0005576 // extracellular region // inferred from electronic annotation /// 0005615 // extracellular space // inferred from direct assay /// 0005615 // extracellular space // traceable author statement /// 0031012 // extracellular matrix // inferred from direct assay /// 0043234 // protein complex // inferred from electronic ann…	0005529 // sugar binding // inferred from electronic annotation /// 0046872 // metal ion binding // inferred from electronic annotation /// 0051082 // unfolded protein binding // traceable author statement	---	DB01651; DB07579; DB07580								0	NO	YES	YES	YES	YES	APCS	0.8	0.35	-0.58	P02743						Published Relationship below threshold	0.9	33.16
326	208090_s_at	Hs.129829	autoimmune regulator	AIRE	chr21q22.3	ENSG00000160224	A5A8N0 /// B2RP50 /// C9JFR1 /// C9JL37 /// O43918	607359	NP_000374 /// NP_000649	0006350 // transcription // inferred from electronic annotation /// 0006355 // regulation of transcription, DNA-dependent // inferred from direct assay /// 0006955 // immune response // traceable author statement /// 0006959 // humoral immune response // inferred from electronic annotation /// 0045449 // regulation of transcription // inferred from electronic annotation	0005634 // nucleus // non-traceable author statement /// 0005634 // nucleus // inferred from electronic annotation /// 0005634 // nucleus // traceable author statement /// 0005737 // cytoplasm // inferred from electronic annotation	0003677 // DNA binding // inferred from electronic annotation /// 0003682 // chromatin binding // inferred from direct assay /// 0005488 // binding // inferred from electronic annotation /// 0005515 // protein binding // inferred from physical interaction /// 0005515 // protein binding // inferred from electronic annotation /// 0008270 // zinc ion binding // inferred from direct assay /// 0008270…	---									0	NO	NO	NO	YES	YES	AIRE	0.33	0	-0.97							Published Relationship below threshold	0.74	75.52
327	201284_s_at; 242015_x_at	Hs.517969	N-acylaminoacyl-peptide hydrolase	APEH	chr3p21.31	ENSG00000164062	C9JIF9 /// C9JLK2 /// P13798	102645	NP_001631	0006508 // proteolysis // inferred from electronic annotation	0005737 // cytoplasm // inferred from electronic annotation	0004252 // serine-type endopeptidase activity // inferred from electronic annotation /// 0004252 // serine-type endopeptidase activity // traceable author statement /// 0016787 // hydrolase activity // inferred from electronic annotation	---									0	YES	NO	NO	NO	YES	APEH										Published Relationship below threshold	0.11	4.79
328	210027_s_at	Hs.73722	APEX nuclease (multifunctional DNA repair enzyme) 1	APEX1	chr14q11.2	ENSG00000100823	P27695 /// Q5TZP7	107748	NP_001632 /// NP_542379 /// NP_542380	0006281 // DNA repair // inferred from direct assay /// 0006281 // DNA repair // inferred from electronic annotation /// 0006284 // base-excision repair // traceable author statement /// 0006366 // transcription from RNA polymerase II promoter // traceable author statement /// 0006379 // mRNA cleavage // inferred from direct assay /// 0006626 // protein targeting to mitochondrion // inferred from…	0005622 // intracellular // inferred from electronic annotation /// 0005634 // nucleus // inferred from direct assay /// 0005634 // nucleus // inferred from electronic annotation /// 0005654 // nucleoplasm // not recorded /// 0005654 // nucleoplasm // inferred from direct assay /// 0005730 // nucleolus // inferred from direct assay /// 0005737 // cytoplasm // inferred from direct assay /// 000573…	0003677 // DNA binding // inferred from direct assay /// 0003677 // DNA binding // inferred from electronic annotation /// 0003684 // damaged DNA binding // inferred from direct assay /// 0003713 // transcription coactivator activity // inferred from direct assay /// 0003714 // transcription corepressor activity // traceable author statement /// 0003723 // RNA binding // inferred from direct assa…	---	DB04967			TTDR01276					0	NO	YES	NO	YES	YES	APEX1	1	0.54	-0.51
329	202076_at	Hs.696238	baculoviral IAP repeat-containing 2	BIRC2	chr11q22	ENSG00000110330	B2R8N8 /// B4E026 /// Q13490 /// Q8IZZ0	601712	NP_001157	0000209 // protein polyubiquitination // inferred from direct assay /// 0001666 // response to hypoxia // inferred from electronic annotation /// 0001890 // placenta development // inferred from electronic annotation /// 0006915 // apoptosis // inferred from electronic annotation /// 0007166 // cell surface receptor linked signaling pathway // traceable author statement /// 0010243 // response to…	0001741 // XY body // inferred from electronic annotation /// 0005622 // intracellular // inferred from electronic annotation /// 0005634 // nucleus // inferred from electronic annotation /// 0005737 // cytoplasm // inferred from electronic annotation /// 0005829 // cytosol // not recorded /// 0043234 // protein complex // inferred from electronic annotation /// 0045121 // membrane raft // inferr…	0004842 // ubiquitin-protein ligase activity // inferred from direct assay /// 0005515 // protein binding // inferred from physical interaction /// 0005515 // protein binding // inferred from electronic annotation /// 0008270 // zinc ion binding // inferred from direct assay /// 0008270 // zinc ion binding // inferred from electronic annotation /// 0046872 // metal ion binding // inferred from el…	---									0	NO	NO	NO	YES	YES	BIRC2	1	0	-0.95							Published Relationship below threshold	1.46	103.64
330	230499_at; 210538_s_at	Hs.127799	baculoviral IAP repeat-containing 3	BIRC3	chr11q22	ENSG00000023445	Q13489	601721	NP_001156 /// NP_892007	0006915 // apoptosis // inferred from electronic annotation /// 0006916 // anti-apoptosis // traceable author statement /// 0007166 // cell surface receptor linked signaling pathway // traceable author statement /// 0007283 // spermatogenesis // inferred from electronic annotation /// 0042981 // regulation of apoptosis // inferred from electronic annotation /// 0051291 // protein heterooligomeriz…	0005622 // intracellular // inferred from electronic annotation /// 0005634 // nucleus // inferred from direct assay /// 0005737 // cytoplasm // inferred from direct assay /// 0005737 // cytoplasm // inferred from electronic annotation /// 0043234 // protein complex // inferred from electronic annotation /// 0045121 // membrane raft // inferred from electronic annotation	0004842 // ubiquitin-protein ligase activity // inferred from direct assay /// 0005515 // protein binding // inferred from physical interaction /// 0005515 // protein binding // inferred from electronic annotation /// 0008270 // zinc ion binding // inferred from electronic annotation /// 0046872 // metal ion binding // inferred from electronic annotation	---									0	NO	NO	NO	YES	YES	BIRC3	0	0	-0.95							Published Relationship below threshold	1.52	116.6	12	2.21	3.1
331	206537_at; 243026_x_at; 235222_x_at; 225858_s_at; 228363_at; 206536_s_at; 225859_at	Hs.356076	X-linked inhibitor of apoptosis	XIAP	chrXq25	ENSG00000101966	B1AKU2 /// B2R9R2 /// D3DTF2 /// P98170; B1AKU2 /// B2R9R2 /// P98170	300080	NP_001158	0006915 // apoptosis // inferred from electronic annotation /// 0006916 // anti-apoptosis // inferred from mutant phenotype /// 0006974 // response to DNA damage stimulus // inferred from expression pattern	0005622 // intracellular // inferred from electronic annotation /// 0005737 // cytoplasm // inferred from electronic annotation /// 0005737 // cytoplasm // traceable author statement /// 0005829 // cytosol // not recorded /// 0005829 // cytosol // traceable author statement	0004869 // cysteine-type endopeptidase inhibitor activity // inferred from electronic annotation /// 0005515 // protein binding // inferred from physical interaction /// 0005515 // protein binding // inferred from electronic annotation /// 0008270 // zinc ion binding // inferred from electronic annotation /// 0016874 // ligase activity // inferred from electronic annotation /// 0030414 // peptida…	---	DB02628; DB04612								0							0.38	0	-0.83				35.1	1.05	179.9	5.2	2.48	165.82
332	202095_s_at; 202094_at; 210334_x_at	Hs.514527	baculoviral IAP repeat-containing 5	BIRC5	chr17q25	ENSG00000089685	A2SUH6 /// A3E0Z4 /// A3E0Z5 /// A3E0Z6 /// A3E0Z7 /// A3E0Z8 /// B7Z7B9 /// O15392 /// Q14253 /// Q14868	603352	NP_001012270 /// NP_001012271 /// NP_001159	0000086 // G2/M transition of mitotic cell cycle // inferred from direct assay /// 0000226 // microtubule cytoskeleton organization // inferred from electronic annotation /// 0000910 // cytokinesis // inferred from mutant phenotype /// 0006915 // apoptosis // inferred from electronic annotation /// 0006916 // anti-apoptosis // inferred from direct assay /// 0007049 // cell cycle // inferred from …	0000228 // nuclear chromosome // inferred from direct assay /// 0000775 // chromosome, centromeric region // inferred from direct assay /// 0000775 // chromosome, centromeric region // inferred from electronic annotation /// 0005622 // intracellular // inferred from electronic annotation /// 0005634 // nucleus // inferred from direct assay /// 0005634 // nucleus // inferred from electronic annota…	0004869 // cysteine-type endopeptidase inhibitor activity // inferred from electronic annotation /// 0004872 // receptor activity // inferred from electronic annotation /// 0004872 // receptor activity // non-traceable author statement /// 0005515 // protein binding // inferred from physical interaction /// 0008017 // microtubule binding // inferred from direct assay /// 0008233 // peptidase acti…	---				TTDC00273	NCT00281541 NCT00818480 NCT01009775	Survivin (Immunohistochemical marker)	Survivin (Evading apoptosis)		0	NO	NO	NO	NO	YES	BIRC5	0.73	0.27	-0.72
333	209462_at	Hs.74565	amyloid beta (A4) precursor-like protein 1	APLP1	chr19q13.1	ENSG00000105290	A4UCT6 /// B2R5S2 /// B7Z4G8 /// B7Z4Q2 /// P51693	104775	NP_001019978 /// NP_005157	0006897 // endocytosis // inferred from electronic annotation /// 0006915 // apoptosis // inferred from electronic annotation /// 0007155 // cell adhesion // inferred from electronic annotation /// 0007193 // inhibition of adenylate cyclase activity by G-protein signaling pathway // inferred by curator /// 0007399 // nervous system development // traceable author statement /// 0008219 // cell dea…	0005604 // basement membrane // traceable author statement /// 0005737 // cytoplasm // inferred from electronic annotation /// 0005886 // plasma membrane // inferred from direct assay /// 0005886 // plasma membrane // inferred from electronic annotation /// 0016020 // membrane // inferred from electronic annotation /// 0016021 // integral to membrane // inferred from electronic annotation /// 004…	0005488 // binding // inferred from electronic annotation /// 0005515 // protein binding // inferred from physical interaction /// 0008201 // heparin binding // inferred from electronic annotation /// 0031694 // alpha-2A adrenergic receptor binding // inferred from physical interaction /// 0031695 // alpha-2B adrenergic receptor binding // inferred from physical interaction /// 0031696 // alpha-2…	ENSP00000221891 // span:582-604 // numtm:1									0	NO	NO	NO	YES	YES	APLP1										Published Relationship below threshold	0.17	5.57
334	243854_at; 211404_s_at; 208702_x_at; 228520_s_at; 208703_s_at; 208701_at; 214875_x_at; 208704_x_at; 208248_x_at	Hs.370247	amyloid beta (A4) precursor-like protein 2	APLP2	chr11q23-q25|11q24	ENSG00000084234	B3KXX9 /// B4DKY3 /// B4DTV1 /// B4E3I5 /// Q06481 /// Q9UED0	104776	NP_001135748 /// NP_001135749 /// NP_001135750 /// NP_001633	0007186 // G-protein coupled receptor protein signaling pathway // non-traceable author statement	0005634 // nucleus // inferred from direct assay /// 0005634 // nucleus // inferred from electronic annotation /// 0005886 // plasma membrane // inferred from electronic annotation /// 0016020 // membrane // inferred from electronic annotation /// 0016021 // integral to membrane // non-traceable author statement /// 0016021 // integral to membrane // inferred from electronic annotation	0003677 // DNA binding // non-traceable author statement /// 0003677 // DNA binding // inferred from electronic annotation /// 0004867 // serine-type endopeptidase inhibitor activity // inferred from electronic annotation /// 0005488 // binding // inferred from electronic annotation /// 0005515 // protein binding // inferred from physical interaction /// 0030414 // peptidase inhibitor activity //…	ENSP00000263574 // span:13-35,694-716 // numtm:2 /// ENSP00000278756 // span:13-35,682-704 // numtm:2 /// ENSP00000263575 // span:13-35,453-475 // numtm:2									0	NO	NO	NO	YES	YES	APLP2					ENSG00000084234					Published Relationship below threshold	0.36	22.94	12	2.18	Published Relationship below threshold
335	204450_x_at; 217073_x_at	Hs.93194	apolipoprotein A-I	APOA1	chr11q23-q24	ENSG00000118137	P02647 /// Q8TDB0 /// Q9Y355	107690	NP_000030	0001932 // regulation of protein phosphorylation // inferred from electronic annotation /// 0001935 // endothelial cell proliferation // inferred from electronic annotation /// 0002740 // negative regulation of cytokine secretion involved in immune response // inferred from direct assay /// 0006629 // lipid metabolic process // inferred from electronic annotation /// 0006644 // phospholipid metab…	0005576 // extracellular region // not recorded /// 0005576 // extracellular region // inferred from electronic annotation /// 0005615 // extracellular space // inferred from direct assay /// 0005615 // extracellular space // inferred from electronic annotation /// 0005788 // endoplasmic reticulum lumen // not recorded /// 0005886 // plasma membrane // not recorded /// 0030139 // endocytic vesicl…	0001540 // beta-amyloid binding // inferred from direct assay /// 0005319 // lipid transporter activity // inferred from electronic annotation /// 0005515 // protein binding // inferred from physical interaction /// 0005515 // protein binding // inferred from electronic annotation /// 0005543 // phospholipid binding // inferred from direct assay /// 0008035 // high-density lipoprotein binding // …	---									0	NO	NO	NO	YES	YES	APOA1	0.4	0.4	-0.49	P02647			Published Relationship below threshold	0.89	46	Published Relationship below threshold	1.62	33.11	16	2.41	Published Relationship below threshold
336	219466_s_at; 219465_at	Hs.237658	apolipoprotein A-II	APOA2	chr1q21-q23	ENSG00000158874	P02652 /// Q76EI7	107680	NP_001634	0002526 // acute inflammatory response // inferred from electronic annotation /// 0002740 // negative regulation of cytokine secretion involved in immune response // inferred from direct assay /// 0006457 // protein folding // inferred from direct assay /// 0006641 // triglyceride metabolic process // traceable author statement /// 0006656 // phosphatidylcholine biosynthetic process // inferred f…	0005576 // extracellular region // not recorded /// 0005576 // extracellular region // non-traceable author statement /// 0005576 // extracellular region // inferred from electronic annotation /// 0005615 // extracellular space // inferred from electronic annotation /// 0005788 // endoplasmic reticulum lumen // not recorded /// 0034361 // very-low-density lipoprotein particle // inferred from dir…	0005319 // lipid transporter activity // inferred from direct assay /// 0005515 // protein binding // inferred from physical interaction /// 0005543 // phospholipid binding // inferred from direct assay /// 0008035 // high-density lipoprotein binding // inferred from electronic annotation /// 0008289 // lipid binding // inferred from direct assay /// 0008289 // lipid binding // inferred from elec…	---									0	NO	YES	NO	NO	YES	APOA2	0	0	-0.96	P02652						Published Relationship below threshold	0.49	10.4	17	2.46	Published Relationship below threshold
337	206894_at	Hs.1247	apolipoprotein A-IV	APOA4	chr11q23	ENSG00000110244	P06727 /// Q13784	107690	NP_000473	0002227 // innate immune response in mucosa // inferred from direct assay /// 0006810 // transport // inferred from electronic annotation /// 0006869 // lipid transport // inferred from direct assay /// 0006869 // lipid transport // inferred from electronic annotation /// 0006982 // response to lipid hydroperoxide // inferred from direct assay /// 0007159 // leukocyte cell-cell adhesion // inferr…	0005576 // extracellular region // not recorded /// 0005576 // extracellular region // non-traceable author statement /// 0005576 // extracellular region // inferred from electronic annotation /// 0005615 // extracellular space // inferred from direct assay /// 0005615 // extracellular space // inferred from electronic annotation /// 0005788 // endoplasmic reticulum lumen // not recorded /// 0009…	0005319 // lipid transporter activity // traceable author statement /// 0005507 // copper ion binding // inferred from direct assay /// 0008289 // lipid binding // inferred from mutant phenotype /// 0008289 // lipid binding // inferred from electronic annotation /// 0016209 // antioxidant activity // inferred from direct assay /// 0017127 // cholesterol transporter activity // inferred from direc…	---									0
338	223579_s_at; 205108_s_at	Hs.120759	apolipoprotein B (including Ag(x) antigen)	APOB	chr2p24-p23	ENSG00000084674	A8K479 /// A8MUN2 /// C0JYY2 /// P04114 /// P78482 /// Q13789 /// Q13828 /// Q4ZG63 /// Q53QC8 /// Q59HB3 /// Q7Z7Q0 /// Q9UE51 /// Q9UE52 /// Q9UE53 /// Q9UHZ2	107740	NP_000375	0001701 // in utero embryonic development // inferred from electronic annotation /// 0006629 // lipid metabolic process // inferred from electronic annotation /// 0006642 // triglyceride mobilization // inferred from electronic annotation /// 0006810 // transport // inferred from electronic annotation /// 0006869 // lipid transport // inferred from electronic annotation /// 0007283 // spermatogen…	0005576 // extracellular region // not recorded /// 0005576 // extracellular region // inferred from electronic annotation /// 0005615 // extracellular space // inferred from electronic annotation /// 0005783 // endoplasmic reticulum // inferred from electronic annotation /// 0005788 // endoplasmic reticulum lumen // not recorded /// 0005792 // microsome // inferred from electronic annotation ///…	0005319 // lipid transporter activity // inferred from electronic annotation /// 0005515 // protein binding // inferred from electronic annotation /// 0005543 // phospholipid binding // inferred from direct assay /// 0008201 // heparin binding // inferred from direct assay /// 0008201 // heparin binding // inferred from electronic annotation /// 0008289 // lipid binding // inferred from electroni…	ADN03360.1 // span:7-25 // numtm:1 /// ENSP00000233242 // span:7-25 // numtm:1					NCT01259284				0	YES	YES	YES	YES	YES	APOB				P04114			Published Relationship below threshold	0.8	50.3	Published Relationship below threshold	1.4	32.03	12	2.11	1
339	207158_at	Hs.560	apolipoprotein B mRNA editing enzyme, catalytic polypeptide 1	APOBEC1	chr12p13.1	ENSG00000111701	P41238 /// Q4VB33	600130	NP_001635	0006396 // RNA processing // traceable author statement /// 0006397 // mRNA processing // inferred from electronic annotation /// 0006629 // lipid metabolic process // traceable author statement /// 0006970 // response to osmotic stress // inferred from electronic annotation /// 0010043 // response to zinc ion // inferred from electronic annotation /// 0010332 // response to gamma radiation // in…	---	0003723 // RNA binding // traceable author statement /// 0004126 // cytidine deaminase activity // inferred from electronic annotation /// 0004126 // cytidine deaminase activity // traceable author statement /// 0005515 // protein binding // inferred from electronic annotation /// 0008270 // zinc ion binding // inferred from electronic annotation /// 0008270 // zinc ion binding // traceable autho…	---									0																Published Relationship below threshold	0.18	7.9
341	213553_x_at; 204416_x_at	Hs.110675	apolipoprotein C-I	APOC1	chr19q13.2	ENSG00000130208	B2R526 /// P02654	107710	NP_001636	0006629 // lipid metabolic process // traceable author statement /// 0006641 // triglyceride metabolic process // inferred from electronic annotation /// 0006810 // transport // inferred from electronic annotation /// 0006869 // lipid transport // inferred from electronic annotation /// 0008203 // cholesterol metabolic process // inferred from electronic annotation /// 0010873 // positive regulat…	0005576 // extracellular region // inferred from electronic annotation /// 0005783 // endoplasmic reticulum // inferred from direct assay /// 0034361 // very-low-density lipoprotein particle // inferred from direct assay /// 0034361 // very-low-density lipoprotein particle // inferred from electronic annotation /// 0034364 // high-density lipoprotein particle // inferred from direct assay /// 003…	0004859 // phospholipase inhibitor activity // inferred from direct assay /// 0005504 // fatty acid binding // inferred from direct assay /// 0031210 // phosphatidylcholine binding // traceable author statement /// 0055102 // lipase inhibitor activity // inferred from direct assay /// 0060228 // phosphatidylcholine-sterol O-acyltransferase activator activity // traceable author statement	---									0							0	0	-0.97	P02654						Published Relationship below threshold	0.16	4.36	21	2.71	Published Relationship below threshold
342		Hs.110675; Hs.729930	apolipoprotein C-I pseudogene 1	APOC1P1	chr19q13.2	ENSG00000214855
343	206784_at	Hs.176658	aquaporin 8	AQP8	chr16p12	ENSG00000103375	O94778 /// Q53GF6	603750	NP_001160	0006810 // transport // traceable author statement /// 0006810 // transport // inferred from electronic annotation /// 0006833 // water transport // inferred from electronic annotation /// 0006833 // water transport // traceable author statement /// 0015722 // canalicular bile acid transport // inferred from electronic annotation /// 0071320 // cellular response to cAMP // inferred from expressio…	0005792 // microsome // inferred from electronic annotation /// 0005886 // plasma membrane // inferred from electronic annotation /// 0005886 // plasma membrane // traceable author statement /// 0005887 // integral to plasma membrane // traceable author statement /// 0016020 // membrane // inferred from electronic annotation /// 0016021 // integral to membrane // inferred from electronic annotati…	0005215 // transporter activity // inferred from electronic annotation /// 0015250 // water channel activity // traceable author statement	ENSP00000219660 // span:39-61,65-87,94-116,156-178,185-207,227-249 // numtm:6									0	NO	NO	NO	YES	YES	AQP8										Published Relationship below threshold	0.13	4.96
344	204561_x_at; 231561_s_at; 231562_at	Hs.75615	Apolipoprotein C-II	APOC2	chr19q13.2	ENSG00000234906	P02655 /// Q6P163; P02655 /// P55056 /// Q6P163	608084	NP_000474	0006629 // lipid metabolic process // inferred from electronic annotation /// 0006810 // transport // inferred from electronic annotation /// 0006869 // lipid transport // inferred from electronic annotation /// 0010518 // positive regulation of phospholipase activity // inferred from direct assay /// 0010898 // positive regulation of triglyceride catabolic process // inferred from direct assay /…	0005576 // extracellular region // not recorded /// 0005576 // extracellular region // non-traceable author statement /// 0005576 // extracellular region // inferred from electronic annotation /// 0005615 // extracellular space // inferred from direct assay /// 0034361 // very-low-density lipoprotein particle // inferred from direct assay /// 0034361 // very-low-density lipoprotein particle // in…	0008047 // enzyme activator activity // inferred from electronic annotation /// 0008289 // lipid binding // inferred from direct assay /// 0016004 // phospholipase activator activity // inferred from direct assay /// 0042803 // protein homodimerization activity // inferred from mutant phenotype /// 0043274 // phospholipase binding // inferred from physical interaction /// 0055102 // lipase inhibi…	---									0	NO	NO	NO	NO	YES	APOC2	0.5	0	-0.86							Published Relationship below threshold	0.22	6.69
345	231587_at; 205820_s_at	Hs.73849	apolipoprotein C-III	APOC3	chr11q23.1-q23.2	ENSG00000110245	A3KPE2 /// B0YIW2 /// C9J2Q0 /// P02656	107720	NP_000031	0006641 // triglyceride metabolic process // inferred from mutant phenotype /// 0006641 // triglyceride metabolic process // inferred from electronic annotation /// 0006642 // triglyceride mobilization // inferred from electronic annotation /// 0006810 // transport // inferred from electronic annotation /// 0006869 // lipid transport // inferred from electronic annotation /// 0007186 // G-protein…	0005576 // extracellular region // not recorded /// 0005576 // extracellular region // inferred from electronic annotation /// 0005615 // extracellular space // inferred from direct assay /// 0034361 // very-low-density lipoprotein particle // inferred from direct assay /// 0034361 // very-low-density lipoprotein particle // inferred from electronic annotation /// 0034363 // intermediate-density …	0005543 // phospholipid binding // inferred from direct assay /// 0008289 // lipid binding // inferred from electronic annotation /// 0015485 // cholesterol binding // inferred by curator /// 0030234 // enzyme regulator activity // inferred from direct assay /// 0055102 // lipase inhibitor activity // inferred from direct assay /// 0070653 // high-density lipoprotein receptor binding // inferred …	---									0	NO	NO	NO	NO	YES	APOC3	0	0	-0.97	P02656
346	206738_at	Hs.655423	apolipoprotein C-IV	APOC4	chr19q13.2	ENSG00000224916	A5YAK2 /// P55056	600745	NP_001637	0006629 // lipid metabolic process // traceable author statement /// 0006810 // transport // inferred from electronic annotation /// 0006869 // lipid transport // inferred from electronic annotation /// 0010890 // positive regulation of sequestering of triglyceride // inferred from mutant phenotype /// 0070328 // triglyceride homeostasis // inferred from mutant phenotype	0005576 // extracellular region // inferred from electronic annotation /// 0034361 // very-low-density lipoprotein particle // inferred from direct assay /// 0034361 // very-low-density lipoprotein particle // inferred from mutant phenotype /// 0034361 // very-low-density lipoprotein particle // inferred from electronic annotation /// 0034364 // high-density lipoprotein particle // inferred from …	0005319 // lipid transporter activity // traceable author statement	---									0										P55056						Published Relationship below threshold	0.01	0.32
347	201525_at	Hs.522555	apolipoprotein D	APOD	chr3q26.2-qter	ENSG00000189058	B4DGC3 /// C9JF17 /// C9JX71 /// D3DNW6 /// P05090	107740	NP_001638	0006629 // lipid metabolic process // traceable author statement /// 0006810 // transport // inferred from electronic annotation	0005576 // extracellular region // non-traceable author statement /// 0005576 // extracellular region // inferred from electronic annotation /// 0005615 // extracellular space // inferred from direct assay /// 0005615 // extracellular space // traceable author statement /// 0005622 // intracellular // inferred from electronic annotation	0005215 // transporter activity // inferred from electronic annotation /// 0005319 // lipid transporter activity // traceable author statement /// 0005488 // binding // inferred from electronic annotation /// 0005501 // retinoid binding // inferred from electronic annotation /// 0005515 // protein binding // inferred from physical interaction /// 0008289 // lipid binding // inferred from electron…	---									0							1	0.5	-0.3	P05090						Published Relationship below threshold	0.3	17.28
348	212874_at; 203382_s_at; 203381_s_at; 212883_at; 212884_x_at	Hs.654439	apolipoprotein E	APOE	chr19q13.2	ENSG00000130203	P02649 /// Q13791 /// Q6LA97 /// Q6LBZ1 /// Q8TCZ8	107748	NP_000032	0000302 // response to reactive oxygen species // non-traceable author statement /// 0001937 // negative regulation of endothelial cell proliferation // inferred from direct assay /// 0002021 // response to dietary excess // inferred from electronic annotation /// 0006629 // lipid metabolic process // inferred from electronic annotation /// 0006641 // triglyceride metabolic process // inferred fr…	0005576 // extracellular region // not recorded /// 0005576 // extracellular region // inferred from electronic annotation /// 0005615 // extracellular space // inferred from direct assay /// 0005615 // extracellular space // inferred from electronic annotation /// 0005737 // cytoplasm // non-traceable author statement /// 0005737 // cytoplasm // traceable author statement /// 0005737 // cytoplas…	0001540 // beta-amyloid binding // inferred from direct assay /// 0005319 // lipid transporter activity // inferred from direct assay /// 0005319 // lipid transporter activity // inferred from electronic annotation /// 0005515 // protein binding // inferred from physical interaction /// 0005543 // phospholipid binding // inferred from direct assay /// 0005543 // phospholipid binding // inferred f…	---	DB00062; DB00064								0	NO	YES	YES	YES	YES	APOE	0.33	0	-0.94	P02649			Published Relationship below threshold	1.29	82.8	Published Relationship below threshold	2.45	53.86	40	3.75	2.3
350	231359_at; 205216_s_at	Hs.445358	apolipoprotein H (beta-2-glycoprotein I)	APOH	chr17q23-qter	ENSG00000091583	B4DPN0 /// P02749	138700	NP_000033	0001937 // negative regulation of endothelial cell proliferation // inferred from direct assay /// 0006641 // triglyceride metabolic process // inferred from direct assay /// 0007596 // blood coagulation // inferred from electronic annotation /// 0007597 // blood coagulation, intrinsic pathway // inferred from direct assay /// 0010596 // negative regulation of endothelial cell migration // inferr…	0005576 // extracellular region // inferred from electronic annotation /// 0005615 // extracellular space // inferred from direct assay /// 0005615 // extracellular space // inferred from electronic annotation /// 0009986 // cell surface // inferred from direct assay /// 0031012 // extracellular matrix // inferred from direct assay /// 0034361 // very-low-density lipoprotein particle // inferred …	0001948 // glycoprotein binding // inferred from physical interaction /// 0005515 // protein binding // inferred from physical interaction /// 0005543 // phospholipid binding // inferred from direct assay /// 0008201 // heparin binding // inferred from electronic annotation /// 0008289 // lipid binding // inferred from direct assay /// 0008289 // lipid binding // inferred from electronic annotati…	---	DB02944								0	NO	NO	NO	NO	YES	APOH	0.25	0.17	-0.73	P02749									16	2.43	Published Relationship below threshold
351	214953_s_at; 200602_at; 211277_x_at	Hs.434980	amyloid beta (A4) precursor protein	APP	chr21q21.2|21q21.3	ENSG00000142192	B4DGD0 /// B4DII8 /// B4DJT9 /// B4DM00 /// B4DMD5 /// B4DQM1 /// B7Z313 /// P05067; B4DGD0 /// B4DII8 /// B4DJT9 /// B4DM00 /// B4DMD5 /// B4DQM1 /// B7Z313 /// D3DSD1 /// D3DSD2 /// D3DSD3 /// P05067	104770	NP_000475 /// NP_001129601 /// NP_001129602 /// NP_958816 /// NP_958817	0000085 // G2 phase of mitotic cell cycle // inferred from sequence or structural similarity /// 0000085 // G2 phase of mitotic cell cycle // inferred from electronic annotation /// 0001967 // suckling behavior // inferred from electronic annotation /// 0006378 // mRNA polyadenylation // inferred from sequence or structural similarity /// 0006378 // mRNA polyadenylation // inferred from electroni…	0005576 // extracellular region // not recorded /// 0005624 // membrane fraction // inferred from electronic annotation /// 0005737 // cytoplasm // inferred from direct assay /// 0005737 // cytoplasm // inferred from sequence or structural similarity /// 0005737 // cytoplasm // inferred from electronic annotation /// 0005794 // Golgi apparatus // inferred from direct assay /// 0005794 // Golgi ap…	0003677 // DNA binding // inferred from sequence or structural similarity /// 0003677 // DNA binding // inferred from electronic annotation /// 0004867 // serine-type endopeptidase inhibitor activity // inferred from direct assay /// 0004867 // serine-type endopeptidase inhibitor activity // inferred from electronic annotation /// 0005102 // receptor binding // inferred from physical interaction …	ENSP00000346129 // span:570-592 // numtm:1 /// ENSP00000351796 // span:683-705 // numtm:1 /// ENSP00000352760 // span:645-667 // numtm:1 /// ENSP00000350578 // span:682-704 // numtm:1 /// ENSP00000345463 // span:626-648 // numtm:1 /// ENSP00000284981 // span:701-723 // numtm:1; ENSP00000346129 // span:570-592 // numtm:1 /// ENSP00000351796 // span:683-705 // numtm:1 /// ENSP00000352760 // span:64…	DB02235								0	NO	YES	NO	YES	YES	APP	0.5	0	-0.88		ENSG00000142192		Published Relationship below threshold	1.54	137.1	Published Relationship below threshold	2.47	82.44	22	2.86	0.5
353	203219_s_at; 213892_s_at	Hs.28914	adenine phosphoribosyltransferase	APRT	chr16q24	ENSG00000198931	P07741 /// Q12898	102600	NP_000476 /// NP_001025189	0006166 // purine ribonucleoside salvage // inferred from electronic annotation /// 0006168 // adenine salvage // inferred from electronic annotation /// 0007625 // grooming behavior // inferred from electronic annotation /// 0009116 // nucleoside metabolic process // inferred from electronic annotation /// 0046083 // adenine metabolic process // inferred from electronic annotation	0005737 // cytoplasm // traceable author statement /// 0005737 // cytoplasm // inferred from electronic annotation /// 0005829 // cytosol // not recorded	0002055 // adenine binding // inferred from electronic annotation /// 0003999 // adenine phosphoribosyltransferase activity // not recorded /// 0003999 // adenine phosphoribosyltransferase activity // inferred from electronic annotation /// 0003999 // adenine phosphoribosyltransferase activity // traceable author statement /// 0005515 // protein binding // inferred from physical interaction /// 0…	---	DB00173; DB01632; DB03506; DB04272	DB00131							0	NO	YES	YES	YES	YES	APRT	1	1	0.63							Published Relationship below threshold	0.51	21.81
354	204582_s_at; 231629_x_at; 204583_x_at	Hs.171995	kallikrein-related peptidase 3	KLK3	chr19q13.41	ENSG00000142515	B2R4N1 /// C9JXH3 /// P07288 /// Q15096 /// Q15098 /// Q546G3 /// Q6LDS3 /// Q8IXI4 /// Q8NCW4 /// Q8WTQ8 /// Q96A30	176820	NP_001025218 /// NP_001025219 /// NP_001025221 /// NP_001639	0006508 // proteolysis // inferred from electronic annotation /// 0006508 // proteolysis // non-traceable author statement /// 0016525 // negative regulation of angiogenesis // non-traceable author statement	0005576 // extracellular region // non-traceable author statement /// 0005576 // extracellular region // inferred from electronic annotation	0003824 // catalytic activity // inferred from electronic annotation /// 0004252 // serine-type endopeptidase activity // inferred from electronic annotation /// 0004252 // serine-type endopeptidase activity // non-traceable author statement /// 0008233 // peptidase activity // inferred from electronic annotation /// 0008236 // serine-type peptidase activity // traceable author statement /// 0008…	---									0	NO	NO	YES	NO	YES	KLK3	1	0.33	-0.34	P03952						Published Relationship below threshold	0.19	9.12
355	204780_s_at; 215719_x_at; 216252_x_at; 204781_s_at	Hs.244139	Fas (TNF receptor superfamily, member 6)	FAS	chr10q24.1	ENSG00000026103	B6VNV5 /// P25445 /// Q59FU8 /// Q5T9P3 /// Q6ICT6 /// Q8IUB6 /// Q8IUB7	134638	NP_000034 /// NP_690610 /// NP_690611	0001666 // response to hypoxia // inferred from electronic annotation /// 0002377 // immunoglobulin production // inferred from electronic annotation /// 0003014 // renal system process // inferred from electronic annotation /// 0006461 // protein complex assembly // traceable author statement /// 0006915 // apoptosis // inferred from direct assay /// 0006915 // apoptosis // inferred from electro…	0005576 // extracellular region // inferred from electronic annotation /// 0005625 // soluble fraction // traceable author statement /// 0005829 // cytosol // non-traceable author statement /// 0005886 // plasma membrane // not recorded /// 0005886 // plasma membrane // inferred from electronic annotation /// 0005901 // caveola // inferred from electronic annotation /// 0009897 // external side o…	0004871 // signal transducer activity // traceable author statement /// 0004872 // receptor activity // non-traceable author statement /// 0004872 // receptor activity // inferred from electronic annotation /// 0004872 // receptor activity // traceable author statement /// 0004888 // transmembrane receptor activity // inferred from electronic annotation /// 0005031 // tumor necrosis factor recept…	---						FAS (serologic marker)			0	NO	NO	NO	YES	YES	FAS	1	0	-0.9	P25445			62	1.59	300.3	2.5	3.51	336.5	44	4.08	62
356	211333_s_at; 210865_at	Hs.2007	Fas ligand (TNF superfamily, member 6)	FASLG	chr1q23	ENSG00000117560	P48023 /// Q0VHD7 /// Q53ZZ1	134640	NP_000630	0006915 // apoptosis // inferred from electronic annotation /// 0006917 // induction of apoptosis // traceable author statement /// 0006919 // activation of caspase activity // inferred from mutant phenotype /// 0006925 // inflammatory cell apoptosis // inferred from electronic annotation /// 0006955 // immune response // inferred from electronic annotation /// 0007165 // signal transduction // i…	0005576 // extracellular region // not recorded /// 0005576 // extracellular region // inferred from electronic annotation /// 0005615 // extracellular space // inferred from direct assay /// 0005615 // extracellular space // inferred from electronic annotation /// 0005886 // plasma membrane // inferred from electronic annotation /// 0005887 // integral to plasma membrane // traceable author stat…	0005102 // receptor binding // traceable author statement /// 0005125 // cytokine activity // inferred from electronic annotation /// 0005164 // tumor necrosis factor receptor binding // inferred from electronic annotation /// 0005515 // protein binding // inferred from physical interaction	ENSP00000356694 // span:80-102 // numtm:1 /// ENSP00000344739 // span:80-102 // numtm:1									0	NO	NO	NO	YES	YES	FASLG							130.1	1.71	292.7	3.6	3.59	284.09	17	2.51	130.1
357	204967_at	Hs.567236	shroom family member 2	SHROOM2	chrXp22.3	ENSG00000146950	B3KU73 /// B7Z682 /// C9IZC6 /// Q13796 /// Q68DU3	300103	NP_001640	0000902 // cell morphogenesis // inferred from direct assay /// 0000902 // cell morphogenesis // inferred from sequence or structural similarity /// 0002089 // lens morphogenesis in camera-type eye // inferred from sequence or structural similarity /// 0007275 // multicellular organismal development // inferred from electronic annotation /// 0007420 // brain development // inferred from sequence …	0005737 // cytoplasm // inferred from electronic annotation /// 0005856 // cytoskeleton // inferred from sequence or structural similarity /// 0005856 // cytoskeleton // inferred from electronic annotation /// 0005874 // microtubule // inferred from electronic annotation /// 0005886 // plasma membrane // inferred from sequence or structural similarity /// 0005886 // plasma membrane // inferred fr…	0003779 // actin binding // inferred from sequence or structural similarity /// 0003779 // actin binding // inferred from electronic annotation /// 0005515 // protein binding // inferred from physical interaction /// 0005515 // protein binding // inferred from electronic annotation /// 0008013 // beta-catenin binding // inferred from sequence or structural similarity /// 0008013 // beta-catenin b…	---									0	NO	NO	NO	NO	YES											Published Relationship below threshold	0.03	5.68
358	209047_at; 207542_s_at	Hs.76152	aquaporin 1 (Colton blood group)	AQP1	chr7p14	ENSG00000240583	B2R6P2 /// B4DNW4 /// B4DPF5 /// B4DVA2 /// B4DW35 /// B4E220 /// B4E3E3 /// B4F4P6 /// D0AB05 /// P29972 /// Q6JSD7 /// Q6JSD8	107777	NP_001171989 /// NP_001171990 /// NP_001171991 /// NP_932766	0003097 // renal water transport // inferred from direct assay /// 0006182 // cGMP biosynthetic process // inferred from direct assay /// 0006810 // transport // inferred from electronic annotation /// 0006813 // potassium ion transport // inferred from sequence or structural similarity /// 0006833 // water transport // inferred from direct assay /// 0006833 // water transport // inferred from mu…	0005634 // nucleus // inferred from direct assay /// 0005737 // cytoplasm // inferred from direct assay /// 0005886 // plasma membrane // inferred from direct assay /// 0005887 // integral to plasma membrane // traceable author statement /// 0005903 // brush border // inferred from direct assay /// 0009925 // basal plasma membrane // inferred from direct assay /// 0016020 // membrane // inferred …	0005215 // transporter activity // inferred from electronic annotation /// 0005223 // intracellular cGMP activated cation channel activity // inferred from direct assay /// 0005267 // potassium channel activity // inferred from mutant phenotype /// 0005372 // water transmembrane transporter activity // inferred from direct assay /// 0005515 // protein binding // inferred from physical interaction…	NP_001171989.1 // span:55-74,81-101,126-148 // numtm:3 /// NP_001171990.1 // span:13-35,87-106,113-133,158-180 // numtm:4 /// NP_001171991.1 // span:20-42,49-69,94-116 // numtm:3 /// ENSP00000311165 // span:13-35,65-87,94-116,136-155,167-189,209-231 // numtm:6; NP_001171989.1 // span:55-74,81-101,126-148 // numtm:3 /// NP_001171990.1 // span:13-35,87-106,113-133,158-180 // numtm:4 /// NP_00117199…	DB00819								0	NO	YES	YES	YES	YES	AQP1	1	1	0.62							Published Relationship below threshold	1.05	33.47	41	3.91	Published Relationship below threshold
359	240285_at; 236630_at; 206672_at	Hs.130730	aquaporin 2 (collecting duct)	AQP2	chr12q12-q13	ENSG00000167580	P41181 /// Q6FGT3	107820	NP_000477	0003097 // renal water transport // inferred from electronic annotation /// 0006810 // transport // inferred from electronic annotation /// 0006833 // water transport // inferred from direct assay /// 0006833 // water transport // inferred from electronic annotation /// 0006833 // water transport // traceable author statement /// 0006884 // cell volume homeostasis // inferred from electronic anno…	0000267 // cell fraction // inferred from electronic annotation /// 0005624 // membrane fraction // inferred from electronic annotation /// 0005737 // cytoplasm // inferred from electronic annotation /// 0005764 // lysosome // inferred from electronic annotation /// 0005769 // early endosome // inferred from electronic annotation /// 0005791 // rough endoplasmic reticulum // inferred from electro…	0003779 // actin binding // inferred from electronic annotation /// 0005215 // transporter activity // inferred from electronic annotation /// 0005372 // water transmembrane transporter activity // inferred from direct assay /// 0005372 // water transmembrane transporter activity // inferred from electronic annotation /// 0005515 // protein binding // inferred from electronic annotation /// 00151…	ENSP00000199280 // span:7-29,44-63,83-105,125-147,160-182,202-224 // numtm:6									0	NO	NO	YES	YES	YES	AQP2
360	39248_at; 39249_at; 203747_at	Hs.234642	aquaporin 3 (Gill blood group)	AQP3	chr9p13	ENSG00000165272	B4E034 /// C9JAH5 /// D3DRL3 /// Q92482	600172	NP_004916	0002684 // positive regulation of immune system process // inferred from direct assay /// 0006810 // transport // non-traceable author statement /// 0006810 // transport // inferred from electronic annotation /// 0006833 // water transport // traceable author statement /// 0006833 // water transport // inferred from electronic annotation /// 0007588 // excretion // traceable author statement /// …	0005737 // cytoplasm // inferred from direct assay /// 0005886 // plasma membrane // inferred from direct assay /// 0005886 // plasma membrane // inferred from electronic annotation /// 0005911 // cell-cell junction // inferred from direct assay /// 0016020 // membrane // inferred from electronic annotation /// 0016021 // integral to membrane // inferred by curator /// 0016021 // integral to memb…	0005215 // transporter activity // inferred from electronic annotation /// 0005215 // transporter activity // non-traceable author statement /// 0015250 // water channel activity // traceable author statement /// 0015250 // water channel activity // inferred from electronic annotation /// 0015254 // glycerol channel activity // inferred from direct assay	GENSCAN00000002914 // span:1194-1216,1223-1245,1250-1269,1276-1298,1327-1349,1362-1384,1412-1431 // numtm:7 /// ENSP00000339229 // span:26-48,58-80,101-123 // numtm:3 /// ENSP00000297991 // span:26-48,58-80,101-123,157-179,192-214,242-261 // numtm:6; ENSP00000339229 // span:26-48,58-80,101-123 // numtm:3 /// ENSP00000297991 // span:26-48,58-80,101-123,157-179,192-214,242-261 // numtm:6; ENSP00000…									0	NO	NO	NO	YES	YES	AQP3										Published Relationship below threshold	0.64	29.78								down in meta
361	210906_x_at; 210068_s_at; 226228_at; 210066_s_at; 210067_at	Hs.315369	aquaporin 4	AQP4	chr18q11.2-q12.1	ENSG00000171885	B4DHF5 /// P55087 /// Q53H97 /// Q59GF3 /// Q6L7A0	600308	NP_001641 /// NP_004019	0006810 // transport // traceable author statement /// 0006810 // transport // inferred from electronic annotation /// 0006833 // water transport // inferred from electronic annotation /// 0007399 // nervous system development // traceable author statement /// 0007588 // excretion // traceable author statement /// 0007605 // sensory perception of sound // inferred from electronic annotation /// 0…	0005737 // cytoplasm // inferred from direct assay /// 0005737 // cytoplasm // inferred from electronic annotation /// 0005886 // plasma membrane // inferred from direct assay /// 0005886 // plasma membrane // inferred from electronic annotation /// 0005887 // integral to plasma membrane // traceable author statement /// 0005911 // cell-cell junction // inferred from electronic annotation /// 000…	0005215 // transporter activity // inferred from electronic annotation /// 0005372 // water transmembrane transporter activity // traceable author statement /// 0015250 // water channel activity // inferred from electronic annotation	ENSP00000341388 // span:22-44,49-71,84-106,126-148 // numtm:4 /// ENSP00000372654 // span:33-55,70-92,112-134,154-176,189-211,231-253 // numtm:6; ---									0	NO	NO	YES	YES	YES	AQP4	1	1	-0.42							Published Relationship below threshold	1.11	38.57
362	213611_at	Hs.298023	aquaporin 5	AQP5	chr12q13	ENSG00000161798	P55064	600442	NP_001642	0006810 // transport // inferred from electronic annotation /// 0006833 // water transport // traceable author statement /// 0007588 // excretion // traceable author statement /// 0015670 // carbon dioxide transport // inferred from direct assay /// 0015670 // carbon dioxide transport // inferred from electronic annotation /// 0030157 // pancreatic juice secretion // inferred from expression patt…	0005783 // endoplasmic reticulum // inferred from electronic annotation /// 0005886 // plasma membrane // inferred from electronic annotation /// 0005887 // integral to plasma membrane // traceable author statement /// 0005902 // microvillus // inferred from electronic annotation /// 0009925 // basal plasma membrane // inferred from electronic annotation /// 0016020 // membrane // inferred from e…	0005215 // transporter activity // inferred from electronic annotation /// 0005515 // protein binding // inferred from physical interaction /// 0015250 // water channel activity // inferred from direct assay /// 0015250 // water channel activity // traceable author statement	ENSP00000293599 // span:7-29,44-66,87-109,129-149,162-184,204-226 // numtm:6									0	NO	NO	YES	YES	YES	AQP5	0.75	0.5	-0.8							Published Relationship below threshold	0.57	27.93
363	216219_at; 208435_s_at	Hs.54505	aquaporin 6, kidney specific	AQP6	chr12q13	ENSG00000086159	Q13520 /// Q9NSV5	601383	NP_001643	0006810 // transport // traceable author statement /// 0006810 // transport // inferred from electronic annotation /// 0007588 // excretion // traceable author statement /// 0015706 // nitrate transport // inferred from electronic annotation /// 0042476 // odontogenesis // inferred from expression pattern /// 0055085 // transmembrane transport // inferred from electronic annotation	0005887 // integral to plasma membrane // traceable author statement /// 0016020 // membrane // inferred from electronic annotation /// 0016021 // integral to membrane // inferred from electronic annotation /// 0030658 // transport vesicle membrane // not recorded /// 0030659 // cytoplasmic vesicle membrane // inferred from electronic annotation /// 0031410 // cytoplasmic vesicle // inferred from…	0005215 // transporter activity // inferred from electronic annotation /// 0005253 // anion channel activity // not recorded /// 0015112 // nitrate transmembrane transporter activity // inferred from electronic annotation /// 0015250 // water channel activity // traceable author statement	ENSP00000378436 // span:23-45,52-74,100-122,176-198,213-235 // numtm:5 /// ENSP00000320247 // span:23-45,52-74,100-122,176-198,213-235 // numtm:5; ENSP00000378436 // span:23-45,52-74,100-122,176-198,213-235 // numtm:5									0	NO	NO	YES	NO	YES	AQP6										Published Relationship below threshold	0.06	2.38
364	206955_at	Hs.455323	aquaporin 7	AQP7	chr9p13	ENSG00000165269	B7Z1W7 /// B7Z4U2 /// B7Z7F6 /// O14520 /// Q08E94 /// Q5T5L3 /// Q5T5L4 /// Q5T5L5 /// Q5T5M0 /// Q5T5M1 /// Q6P5T0 /// Q8WX69	602974	NP_001161	0006091 // generation of precursor metabolites and energy // traceable author statement /// 0006810 // transport // inferred from electronic annotation /// 0006833 // water transport // traceable author statement /// 0007283 // spermatogenesis // inferred from electronic annotation /// 0007588 // excretion // traceable author statement /// 0015793 // glycerol transport // inferred from electronic…	0005737 // cytoplasm // inferred from direct assay /// 0005737 // cytoplasm // inferred from electronic annotation /// 0005886 // plasma membrane // inferred from direct assay /// 0005886 // plasma membrane // inferred from electronic annotation /// 0005887 // integral to plasma membrane // traceable author statement /// 0005911 // cell-cell junction // inferred from direct assay /// 0016020 // m…	0005215 // transporter activity // inferred from electronic annotation /// 0015250 // water channel activity // inferred from electronic annotation /// 0015250 // water channel activity // traceable author statement /// 0015254 // glycerol channel activity // inferred from electronic annotation /// 0015254 // glycerol channel activity // traceable author statement /// 0015265 // urea channel acti…	ENSP00000297988 // span:37-59,64-86,116-138,168-190,203-225,254-276 // numtm:6 /// ENSP00000368821 // span:36-58,63-85,115-137,167-189,202-224,253-275 // numtm:6									0	NO	NO	NO	YES	YES	AQP7										Published Relationship below threshold	0.13	6.4
366	205568_at	Hs.104624	aquaporin 9	AQP9	chr15q	ENSG00000103569	B4DT52 /// O43315 /// Q6FGT0	602914	NP_066190	0006810 // transport // traceable author statement /// 0006810 // transport // inferred from electronic annotation /// 0006833 // water transport // inferred from direct assay /// 0006833 // water transport // inferred from electronic annotation /// 0006833 // water transport // traceable author statement /// 0006863 // purine transport // inferred from direct assay /// 0006955 // immune response…	0005792 // microsome // inferred from electronic annotation /// 0005887 // integral to plasma membrane // traceable author statement /// 0016020 // membrane // inferred from electronic annotation /// 0016021 // integral to membrane // non-traceable author statement /// 0016021 // integral to membrane // inferred from electronic annotation /// 0016323 // basolateral plasma membrane // inferred fro…	0005215 // transporter activity // inferred from electronic annotation /// 0005275 // amine transmembrane transporter activity // traceable author statement /// 0005345 // purine transmembrane transporter activity // inferred from direct assay /// 0005350 // pyrimidine transmembrane transporter activity // inferred from direct assay /// 0005372 // water transmembrane transporter activity // trace…	ENSP00000219919 // span:27-49,59-81,102-124,161-180,193-215,243-265 // numtm:6									0.2632	NO	NO	NO	NO	YES	AQP9										Published Relationship below threshold	0.31	15.33
367	211621_at; 226197_at; 226192_at; 211110_s_at	Hs.496240	androgen receptor	AR	chrXq12	ENSG00000169083	C0JKD3 /// C0JKD4 /// C0JKD5 /// C0JKD6 /// C0JKD7 /// D2KF13 /// P10275 /// Q13771 /// Q9BZG5 /// Q9BZG6 /// Q9BZG7 /// Q9NUA2 /// Q9UN21	313850	NP_000035 /// NP_001011645	0001701 // in utero embryonic development // inferred from electronic annotation /// 0006350 // transcription // inferred from electronic annotation /// 0006351 // transcription, DNA-dependent // inferred from direct assay /// 0006355 // regulation of transcription, DNA-dependent // inferred from electronic annotation /// 0006357 // regulation of transcription from RNA polymerase II promoter // i…	0005634 // nucleus // inferred from direct assay /// 0005634 // nucleus // inferred from sequence or structural similarity /// 0005634 // nucleus // inferred from electronic annotation /// 0005737 // cytoplasm // inferred from direct assay /// 0005737 // cytoplasm // inferred from sequence or structural similarity /// 0005737 // cytoplasm // inferred from electronic annotation /// 0030424 // axon…	0003677 // DNA binding // non-traceable author statement /// 0003677 // DNA binding // inferred from electronic annotation /// 0003677 // DNA binding // traceable author statement /// 0003700 // sequence-specific DNA binding transcription factor activity // inferred from direct assay /// 0003700 // sequence-specific DNA binding transcription factor activity // inferred from electronic annotation …	---	DB00367; DB00421; DB00499; DB00621; DB00624; DB00665; DB00687; DB00858; DB00984; DB01128; DB01185; DB01395; DB01406; DB01420; DB01481; DB01541; DB01564; DB02266; DB02901; DB02932; DB02998; DB04709; DB04839; DB06710; DB06870; DB07039; DB07286; DB07419; DB07421; DB07422; DB07423; DB07454; DB07717; DB07769; DB08035; DB08087; DB08088; DB08089; DB08461; DB08804								Known target of FDA-approved oral small-molecular drug	YES	YES	YES	YES	YES	AR	1	0.83	0.47				14.3	1.68	190.7	Published Relationship below threshold	2.98	120.87
368	214033_at; 208480_s_at; 215559_at	Hs.442182	ATP-binding cassette, sub-family C (CFTR/MRP), member 6	ABCC6	chr16p13.1	ENSG00000091262	A2RRN8 /// A8KIG6 /// A8Y988 /// B4DPE1 /// B7Z554 /// O95255 /// Q13798 /// Q8TCY8	603235	NP_001072996 /// NP_001162	0006200 // ATP catabolic process // inferred from electronic annotation /// 0006810 // transport // traceable author statement /// 0006810 // transport // inferred from electronic annotation /// 0006810 // transport // non-traceable author statement /// 0007601 // visual perception // inferred from electronic annotation /// 0042493 // response to drug // traceable author statement /// 0050896 // …	0005624 // membrane fraction // inferred from electronic annotation /// 0005886 // plasma membrane // traceable author statement /// 0016020 // membrane // inferred from electronic annotation /// 0016021 // integral to membrane // inferred from electronic annotation /// 0016021 // integral to membrane // non-traceable author statement /// 0016324 // apical plasma membrane // inferred from electro…	0000166 // nucleotide binding // inferred from electronic annotation /// 0005215 // transporter activity // inferred from electronic annotation /// 0005215 // transporter activity // traceable author statement /// 0005524 // ATP binding // inferred from electronic annotation /// 0005524 // ATP binding // traceable author statement /// 0016887 // ATPase activity // inferred from electronic annotat…	GENSCAN00000024274 // span:34-56,221-243,263-280,338-360,365-384,450-472,905-927,983-1005 // numtm:8 /// ENSP00000205557 // span:36-55,68-90,105-122,135-152,167-186,307-329,349-366,424-446,451-470,536-558,991-1013,1069-1091 // numtm:12 /// ENSP00000205558 // span:4-26,71-93 // numtm:2; ---		DB00328; DB00444; DB00515; DB00570; DB00694; DB00773; DB00970; DB00997; DB01032; DB01138; DB01174							0	YES	NO	YES	YES	YES	ABCC6
369	230652_at; 201895_at	Hs.446641	v-raf murine sarcoma 3611 viral oncogene homolog	ARAF	chrXp11.4-p11.2	ENSG00000078061	B4DMG5 /// B4DV85 /// P10398 /// Q59HC8 /// Q5H9B2 /// Q96II5	311010	NP_001645	0006464 // protein modification process // traceable author statement /// 0006468 // protein phosphorylation // non-traceable author statement /// 0006468 // protein phosphorylation // inferred from electronic annotation /// 0007165 // signal transduction // inferred from electronic annotation /// 0023034 // intracellular signaling pathway // inferred from electronic annotation	0005626 // insoluble fraction // inferred from electronic annotation /// 0005739 // mitochondrion // inferred from electronic annotation /// 0005829 // cytosol // inferred from electronic annotation	0000166 // nucleotide binding // inferred from electronic annotation /// 0004672 // protein kinase activity // traceable author statement /// 0004672 // protein kinase activity // inferred from electronic annotation /// 0004674 // protein serine/threonine kinase activity // non-traceable author statement /// 0004674 // protein serine/threonine kinase activity // inferred from electronic annotatio…	---	DB00171				NCT01425008 NCT00451880				0	YES	YES	YES	YES	YES	ARAF	0	0	-0.98			RAF				Published Relationship below threshold	0.42	33.88	13	2.3	2.5
372	201176_s_at	Hs.33642	archain 1	ARCN1	chr11q23.3	ENSG00000095139	B0YIW5 /// B0YIW6 /// B4E1X2 /// P48444 /// Q6MZV5 /// Q6P1Q5	600820	NP_001135753 /// NP_001646	0006810 // transport // inferred from electronic annotation /// 0006886 // intracellular protein transport // inferred from electronic annotation /// 0006886 // intracellular protein transport // traceable author statement /// 0006890 // retrograde vesicle-mediated transport, Golgi to ER // not recorded /// 0015031 // protein transport // inferred from electronic annotation /// 0016044 // cellula…	0000139 // Golgi membrane // inferred from electronic annotation /// 0005737 // cytoplasm // inferred from electronic annotation /// 0005794 // Golgi apparatus // inferred from electronic annotation /// 0005829 // cytosol // not recorded /// 0016020 // membrane // inferred from electronic annotation /// 0030126 // COPI vesicle coat // inferred from sequence or structural similarity /// 0030131 //…	0005515 // protein binding // inferred from electronic annotation	---									0																Published Relationship below threshold	0.01	0.1
373	204732_s_at; 210994_x_at; 210995_s_at	Hs.792	tripartite motif-containing 23	TRIM23	chr5q12.3	ENSG00000113595	A8K9U9 /// P36406	601747	NP_001647 /// NP_150230 /// NP_150231	0006471 // protein ADP-ribosylation // inferred from electronic annotation /// 0007264 // small GTPase mediated signal transduction // inferred from electronic annotation /// 0016567 // protein ubiquitination // inferred from direct assay /// 0044419 // interspecies interaction between organisms // inferred from electronic annotation	0000139 // Golgi membrane // inferred from direct assay /// 0000139 // Golgi membrane // inferred from electronic annotation /// 0005622 // intracellular // inferred from electronic annotation /// 0005634 // nucleus // inferred from electronic annotation /// 0005737 // cytoplasm // inferred from electronic annotation /// 0005764 // lysosome // inferred from electronic annotation /// 0005765 // ly…	0000166 // nucleotide binding // inferred from electronic annotation /// 0003924 // GTPase activity // inferred from direct assay /// 0003924 // GTPase activity // traceable author statement /// 0004842 // ubiquitin-protein ligase activity // inferred from direct assay /// 0005515 // protein binding // inferred from physical interaction /// 0005515 // protein binding // inferred from electronic a…	---									0	NO	NO	NO	NO	YES	TRIM23										Published Relationship below threshold	0.04	1.14
374	215564_at; 205239_at	Hs.270833	amphiregulin	AREG	chr4q13-q21	ENSG00000109321 /// ENSG00000205595	P15514 /// Q5U026	104640	NP_001648	0007173 // epidermal growth factor receptor signaling pathway // inferred from direct assay /// 0007186 // G-protein coupled receptor protein signaling pathway // inferred from direct assay /// 0007267 // cell-cell signaling // traceable author statement /// 0008283 // cell proliferation // traceable author statement /// 0045740 // positive regulation of DNA replication // inferred from mutant ph…	0005615 // extracellular space // inferred from direct assay /// 0005615 // extracellular space // inferred from electronic annotation /// 0005615 // extracellular space // traceable author statement /// 0009986 // cell surface // inferred from direct assay /// 0016020 // membrane // inferred from electronic annotation /// 0016021 // integral to membrane // inferred from electronic annotation	0005125 // cytokine activity // inferred from electronic annotation /// 0008083 // growth factor activity // inferred from electronic annotation /// 0008083 // growth factor activity // traceable author statement	ENSP00000379097 // span:199-221 // numtm:1 /// ENSP00000421414 // span:199-221 // numtm:1 /// ENSP00000370227 // span:199-221 // numtm:1; ---									0	NO	NO	NO	NO	YES	AREG	0	0	-0.98							Published Relationship below threshold	1.64	97.14	16	2.42	4.6
375	200065_s_at; 1565651_at; 208750_s_at; 232175_at; 1565650_at; 244504_x_at	Hs.286221	ADP-ribosylation factor 1	ARF1	chr1q42	ENSG00000143761	B4DEB9 /// B4DJC8 /// B4DN70 /// P84077	103180	NP_001019397 /// NP_001019398 /// NP_001019399 /// NP_001649	0006810 // transport // inferred from electronic annotation /// 0006890 // retrograde vesicle-mediated transport, Golgi to ER // not recorded /// 0006892 // post-Golgi vesicle-mediated transport // not recorded /// 0007264 // small GTPase mediated signal transduction // inferred from electronic annotation /// 0015031 // protein transport // inferred from electronic annotation /// 0016044 // cellu…	0000139 // Golgi membrane // not recorded /// 0005622 // intracellular // inferred from electronic annotation /// 0005737 // cytoplasm // inferred from electronic annotation /// 0005794 // Golgi apparatus // inferred from electronic annotation /// 0005829 // cytosol // not recorded /// 0005829 // cytosol // inferred from electronic annotation /// 0005886 // plasma membrane // traceable author sta…	0000166 // nucleotide binding // inferred from electronic annotation /// 0003924 // GTPase activity // traceable author statement /// 0005057 // receptor signaling protein activity // traceable author statement /// 0005515 // protein binding // inferred from physical interaction /// 0005525 // GTP binding // inferred from electronic annotation	---	DB02774; DB04077; DB04121; DB04137; DB04315; DB07348; DB08231								0	NO	YES	NO	YES	NO		1	1	0.79							Published Relationship below threshold	0.52	23.73
377	1558766_at; 236303_at; 211622_s_at; 200734_s_at; 200011_s_at	Hs.119177	ADP-ribosylation factor 3	ARF3	chr12q13	ENSG00000134287 /// ENSG00000224453	B4DT71 /// B4E190 /// B7Z9K5 /// B7ZB63 /// P61204	103190	NP_001650	0006810 // transport // inferred from electronic annotation /// 0007264 // small GTPase mediated signal transduction // inferred from electronic annotation /// 0015031 // protein transport // inferred from electronic annotation /// 0016192 // vesicle-mediated transport // inferred from electronic annotation	0005622 // intracellular // inferred from electronic annotation /// 0005737 // cytoplasm // inferred from electronic annotation /// 0005794 // Golgi apparatus // inferred from electronic annotation /// 0048471 // perinuclear region of cytoplasm // inferred from electronic annotation	0000166 // nucleotide binding // inferred from electronic annotation /// 0003924 // GTPase activity // traceable author statement /// 0005525 // GTP binding // inferred from electronic annotation /// 0005525 // GTP binding // traceable author statement	---									0	NO	NO	NO	YES	NO											Published Relationship below threshold	0.24	10.43
378	201096_s_at; 201097_s_at	Hs.652183	ADP-ribosylation factor 4	ARF4	chr3p21.2-p21.1	ENSG00000168374	C9J6P1 /// C9JAK5 /// C9JPM4 /// P18085	601177	NP_001651	0006810 // transport // inferred from electronic annotation /// 0007173 // epidermal growth factor receptor signaling pathway // inferred from electronic annotation /// 0007264 // small GTPase mediated signal transduction // inferred from electronic annotation /// 0007420 // brain development // inferred from electronic annotation /// 0015031 // protein transport // inferred from electronic annot…	0005622 // intracellular // inferred from electronic annotation /// 0005737 // cytoplasm // inferred from electronic annotation /// 0005794 // Golgi apparatus // inferred from electronic annotation /// 0005886 // plasma membrane // inferred from electronic annotation	0000166 // nucleotide binding // inferred from electronic annotation /// 0003924 // GTPase activity // traceable author statement /// 0005154 // epidermal growth factor receptor binding // inferred from electronic annotation /// 0005525 // GTP binding // inferred from electronic annotation	ENSP00000420655 // span:39-56 // numtm:1	DB04315								0							1	0	-0.92							Published Relationship below threshold	0.1	3.74
379	203586_s_at; 203587_at	Hs.183153	ADP-ribosylation factor-like 4D	ARL4D	chr17q12-q21	ENSG00000175906	D3DX43 /// P49703	600732	NP_001652	0007264 // small GTPase mediated signal transduction // inferred from electronic annotation /// 0009306 // protein secretion // traceable author statement	0005622 // intracellular // inferred from electronic annotation /// 0005634 // nucleus // inferred from electronic annotation /// 0005730 // nucleolus // inferred from electronic annotation	0000166 // nucleotide binding // inferred from electronic annotation /// 0003924 // GTPase activity // traceable author statement /// 0005525 // GTP binding // inferred from electronic annotation	---									0																Published Relationship below threshold	0.03	1.2
380		-	ADP-ribosylation factor 4 pseudogene 1	ARF4P1	chr9q34	-
381	201526_at	Hs.653202	ADP-ribosylation factor 5	ARF5	chr7q31.3	ENSG00000004059	A4D0Z3 /// B4DLJ3 /// C9J1Z8 /// P84085	103188	NP_001653	0006810 // transport // inferred from electronic annotation /// 0007264 // small GTPase mediated signal transduction // inferred from electronic annotation /// 0015031 // protein transport // inferred from electronic annotation /// 0016192 // vesicle-mediated transport // inferred from electronic annotation	0005622 // intracellular // inferred from electronic annotation /// 0005737 // cytoplasm // inferred from electronic annotation /// 0005794 // Golgi apparatus // inferred from electronic annotation /// 0005886 // plasma membrane // inferred from electronic annotation /// 0048471 // perinuclear region of cytoplasm // inferred from electronic annotation	0000166 // nucleotide binding // inferred from electronic annotation /// 0003924 // GTPase activity // traceable author statement /// 0005515 // protein binding // inferred from physical interaction /// 0005525 // GTP binding // inferred from electronic annotation	---									0							1	0	-0.97							Published Relationship below threshold	0.06	1.65
382	214182_at; 203311_s_at; 224788_at; 203312_x_at	Hs.525330	ADP-ribosylation factor 6	ARF6	chr14q21.3	ENSG00000165527	P62330 /// Q5U025 /// Q6FGZ2 /// Q6FH17	600464	NP_001654	0001889 // liver development // inferred from electronic annotation /// 0006810 // transport // inferred from electronic annotation /// 0006915 // apoptosis // inferred from electronic annotation /// 0006928 // cellular component movement // traceable author statement /// 0007155 // cell adhesion // traceable author statement /// 0007264 // small GTPase mediated signal transduction // inferred fr…	0001726 // ruffle // inferred from direct assay /// 0001726 // ruffle // inferred from electronic annotation /// 0005622 // intracellular // inferred from electronic annotation /// 0005624 // membrane fraction // traceable author statement /// 0005737 // cytoplasm // inferred from electronic annotation /// 0005768 // endosome // traceable author statement /// 0005768 // endosome // inferred from …	0000166 // nucleotide binding // inferred from electronic annotation /// 0003924 // GTPase activity // traceable author statement /// 0005515 // protein binding // inferred from physical interaction /// 0005515 // protein binding // inferred from electronic annotation /// 0005525 // GTP binding // traceable author statement /// 0005525 // GTP binding // inferred from electronic annotation /// 003…	---	DB01864; DB04315; DB08231								0	NO	YES	NO	YES	NO		1	0	-0.78							Published Relationship below threshold	0.83	41.11
383	231663_s_at; 231662_at; 231665_at; 206177_s_at	Hs.440934	arginase, liver	ARG1	chr6q23	ENSG00000118520	P05089	608314	NP_000036	0000050 // urea cycle // inferred from electronic annotation /// 0006525 // arginine metabolic process // inferred from electronic annotation /// 0006527 // arginine catabolic process // traceable author statement	0005737 // cytoplasm // inferred from electronic annotation /// 0005737 // cytoplasm // traceable author statement	0004053 // arginase activity // inferred from electronic annotation /// 0004053 // arginase activity // traceable author statement /// 0016787 // hydrolase activity // inferred from electronic annotation /// 0016813 // hydrolase activity, acting on carbon-nitrogen (but not peptide) bonds, in linear amidines // inferred from electronic annotation /// 0046872 // metal ion binding // inferred from e…	---	DB00129; DB01983; DB02381; DB02499; DB02689; DB03144; DB03731; DB03904; DB04197; DB04530; DB04585; DB04648								0	NO	YES	YES	NO	YES	ARG1	0.89	0.17	-0.76	Q9GZM7						Published Relationship below threshold	0.58	23.93
384	203946_s_at; 203945_at	Hs.723133	arginase, type II	ARG2	chr14q24.1	ENSG00000081181	P78540	107830	NP_001163	0000050 // urea cycle // inferred from electronic annotation /// 0001657 // ureteric bud development // inferred from electronic annotation /// 0006525 // arginine metabolic process // inferred from electronic annotation /// 0006809 // nitric oxide biosynthetic process // traceable author statement /// 0006941 // striated muscle contraction // inferred from electronic annotation /// 0045428 // re…	0005739 // mitochondrion // inferred from electronic annotation /// 0005739 // mitochondrion // traceable author statement	0004053 // arginase activity // inferred from electronic annotation /// 0004053 // arginase activity // traceable author statement /// 0005515 // protein binding // inferred from electronic annotation /// 0016787 // hydrolase activity // inferred from electronic annotation /// 0016813 // hydrolase activity, acting on carbon-nitrogen (but not peptide) bonds, in linear amidines // inferred from ele…	---	DB00125; DB00129; DB03731								0	NO	YES	YES	NO	NO		0.67	0.17	-0.88							Published Relationship below threshold	0.27	11.64	22	2.92	Published Relationship below threshold
387	1555814_a_at; 200059_s_at; 240337_at	Hs.247077	Ras homolog gene family, member A	RHOA	chr3p21.3	ENSG00000067560	B4DKN9 /// C9J1T2 /// C9JNR4 /// C9JRM1 /// C9JX21 /// P61586 /// Q9BVT0	165390	NP_001655	0000902 // cell morphogenesis // inferred from electronic annotation /// 0001666 // response to hypoxia // inferred from electronic annotation /// 0006357 // regulation of transcription from RNA polymerase II promoter // inferred from electronic annotation /// 0007155 // cell adhesion // inferred from electronic annotation /// 0007160 // cell-matrix adhesion // inferred from electronic annotation…	0005622 // intracellular // inferred from electronic annotation /// 0005624 // membrane fraction // inferred from electronic annotation /// 0005625 // soluble fraction // inferred from electronic annotation /// 0005634 // nucleus // inferred from electronic annotation /// 0005737 // cytoplasm // inferred from electronic annotation /// 0005739 // mitochondrion // inferred from electronic annotatio…	0000166 // nucleotide binding // inferred from electronic annotation /// 0003924 // GTPase activity // traceable author statement /// 0003924 // GTPase activity // inferred from electronic annotation /// 0005515 // protein binding // inferred from physical interaction /// 0005515 // protein binding // inferred from electronic annotation /// 0005525 // GTP binding // inferred from electronic annot…	---	DB04315				NCT01259284				0	NO	YES	YES	YES	YES	RHOA	1	0.29	-0.83				48.1	1.53	241.2	4.5	2.78	229.81
388	212099_at; 1553963_at; 1553965_x_at; 1553962_s_at	Hs.502876	ras homolog gene family, member B	RHOB	chr2p24	ENSG00000143878	B2R692 /// B4DMJ8 /// B5MCW0 /// P62745 /// Q7Z4F6	165370	NP_004031	0001525 // angiogenesis // inferred from electronic annotation /// 0006810 // transport // inferred from electronic annotation /// 0006915 // apoptosis // traceable author statement /// 0006915 // apoptosis // inferred from electronic annotation /// 0006927 // transformed cell apoptosis // inferred from sequence or structural similarity /// 0007155 // cell adhesion // inferred from sequence or st…	0005622 // intracellular // inferred from electronic annotation /// 0005624 // membrane fraction // inferred from electronic annotation /// 0005625 // soluble fraction // inferred from electronic annotation /// 0005634 // nucleus // inferred from sequence or structural similarity /// 0005634 // nucleus // inferred from electronic annotation /// 0005768 // endosome // inferred from electronic anno…	0000166 // nucleotide binding // inferred from electronic annotation /// 0003924 // GTPase activity // traceable author statement /// 0005515 // protein binding // inferred from physical interaction /// 0005515 // protein binding // inferred from electronic annotation /// 0005525 // GTP binding // traceable author statement /// 0005525 // GTP binding // inferred from electronic annotation /// 001…	---	DB00083								0	NO	NO	YES	YES	YES	RHOB	1	0	-0.97							Published Relationship below threshold	0.53	21.45	28	3.2	1.3
389	200885_at; 235742_at	Hs.658289	Ras homolog gene family, member C	RHOC	chr1p13.1	ENSG00000155366	P08134 /// Q5JR05 /// Q5JR06 /// Q5JR07 /// Q5JR08	165380	NP_001036143 /// NP_001036144 /// NP_786886	0007264 // small GTPase mediated signal transduction // inferred from electronic annotation /// 0043123 // positive regulation of I-kappaB kinase/NF-kappaB cascade // inferred from mutant phenotype	0005622 // intracellular // inferred from electronic annotation /// 0005886 // plasma membrane // not recorded	0000166 // nucleotide binding // inferred from electronic annotation /// 0003924 // GTPase activity // traceable author statement /// 0004871 // signal transducer activity // inferred from mutant phenotype /// 0005515 // protein binding // inferred from physical interaction /// 0005525 // GTP binding // inferred from electronic annotation	---									0	NO	NO	YES	YES	YES	RHOC	1	0	-0.87							Published Relationship below threshold	1.85	123.4
390	212724_at	Hs.6838	Rho family GTPase 3	RND3	chr2q23.3	ENSG00000115963	B2R838 /// B4DNQ0 /// B4DSG7 /// D3DP95 /// P61587 /// Q4ZFY0 /// Q53RZ3 /// Q6FGN7 /// Q6FGR9	602924	NP_005159	0007155 // cell adhesion // traceable author statement /// 0007264 // small GTPase mediated signal transduction // inferred from electronic annotation /// 0030036 // actin cytoskeleton organization // traceable author statement	0000139 // Golgi membrane // inferred from electronic annotation /// 0005622 // intracellular // inferred from electronic annotation /// 0005794 // Golgi apparatus // inferred from electronic annotation /// 0016020 // membrane // inferred from electronic annotation	0000166 // nucleotide binding // inferred from electronic annotation /// 0003924 // GTPase activity // traceable author statement /// 0005525 // GTP binding // inferred from electronic annotation /// 0005525 // GTP binding // traceable author statement	---	DB04137								0	NO	YES	YES	YES	NO		1	0	-0.85							Published Relationship below threshold	0.46	34.19	43	3.96	9.2
391	203175_at	Hs.501728	ras homolog gene family, member G (rho G)	RHOG	chr11p15.5-p15.4	ENSG00000177105	P84095 /// Q6ICQ8	179505	NP_001656	0007264 // small GTPase mediated signal transduction // inferred from electronic annotation /// 0007266 // Rho protein signal transduction // inferred from direct assay /// 0007266 // Rho protein signal transduction // traceable author statement /// 0008284 // positive regulation of cell proliferation // traceable author statement /// 0016601 // Rac protein signal transduction // inferred from di…	0005622 // intracellular // inferred from electronic annotation /// 0005829 // cytosol // not recorded /// 0005886 // plasma membrane // inferred from electronic annotation /// 0016020 // membrane // inferred from electronic annotation	0000166 // nucleotide binding // inferred from electronic annotation /// 0003924 // GTPase activity // inferred from direct assay /// 0003924 // GTPase activity // traceable author statement /// 0005515 // protein binding // inferred from physical interaction /// 0005515 // protein binding // inferred from electronic annotation /// 0005525 // GTP binding // inferred from electronic annotation	---									0	NO	NO	YES	NO	NO											Published Relationship below threshold	0.29	21.8
392	216689_x_at; 241419_at; 202117_at; 217153_at	Hs.138860	Rho GTPase activating protein 1	ARHGAP1	chr11p11.2	ENSG00000175220	B4DPZ4 /// O15376 /// Q07960; B4DPZ4 /// D3DQQ6 /// O15376 /// Q07960	602732	NP_004299	0007165 // signal transduction // inferred from electronic annotation /// 0007165 // signal transduction // non-traceable author statement /// 0007264 // small GTPase mediated signal transduction // inferred from direct assay /// 0007266 // Rho protein signal transduction // traceable author statement /// 0043087 // regulation of GTPase activity // inferred from electronic annotation	0001726 // ruffle // inferred from electronic annotation /// 0005622 // intracellular // inferred from electronic annotation /// 0005737 // cytoplasm // inferred from electronic annotation /// 0005813 // centrosome // inferred from direct assay /// 0005886 // plasma membrane // inferred from electronic annotation /// 0031252 // cell leading edge // inferred from electronic annotation /// 0043231 …	0005070 // SH3/SH2 adaptor activity // traceable author statement /// 0005096 // GTPase activator activity // inferred from electronic annotation /// 0005100 // Rho GTPase activator activity // inferred from direct assay /// 0005100 // Rho GTPase activator activity // inferred from electronic annotation /// 0005100 // Rho GTPase activator activity // non-traceable author statement /// 0005100 // …	---									0							0.88	0.12	-0.88							Published Relationship below threshold	0.63	41.02
[truncated: 43,234 more rows]
[truncated: 43 more columns]
