# Supplementary material for: MelanomaDB: A Web Tool for Integrative Analysis of Melanoma Genomic Information to Identify Disease-Associated Molecular Pathways
Source: Front Oncol. 2013 Jul 16;3:184. doi: 10.3389/fonc.2013.00184 (PMC3712543; doi:10.3389/fonc.2013.00184)
Supplement: Supplementary file 5 [file 51894_Print_DataSheet3.XLSX]

## Sheet: Tables Used
Study Name	Tables used (T = Table, ST = Supplementary Table)	Reference	Link to Supplementary information
Berger et al. 2010	T1 (Novel Gene fusions), T2 (readthrough transcripts), ST2 (All Gene Fusions), ST5 (nonsynonymous coding variants)	http://www.ncbi.nlm.nih.gov/pubmed/20179022	http://genome.cshlp.org/content/20/4/413/suppl/DC1
Berger et al. 2012	ST4 (Somatic base pair mutations in protein coding regions), ST6 (Small indels in protein coding regions), ST7 (Somatic structural rearrangements in 25 melanoma genomes)	http://www.ncbi.nlm.nih.gov/pubmed/20179022
Nikolaev et al. 2011	ST1 (List of all somatic mutations in the studied melanomas), ST1-Somatic indels, ST4 (Copy number of genes from aCGH and SNP arrays and transcript expression)	http://www.ncbi.nlm.nih.gov/pubmed/22197931	http://www.nature.com/ng/journal/v44/n2/full/ng.1026.html#supplementary-information
Palavalli et al. 2009	T1	http://www.ncbi.nlm.nih.gov/pubmed/19330028	http://www.nature.com/ng/journal/v41/n5/suppinfo/ng.340_S1.html
Prickett et al. 2009	T1	http://www.ncbi.nlm.nih.gov/pubmed/19718025	http://www.nature.com/ng/journal/v41/n10/suppinfo/ng.438_S1.html
Prickett et al. 2011	T1 (Somatic mutations identified in recurrently mutated GPCRs), ST1 (Somatic mutations identified in GPCR genes), ST2 (GPCR genes harboring two or more somatic mutations), ST4 (Somatic mutations identified in GRM3 in the second melanoma validation panel)	http://www.ncbi.nlm.nih.gov/pubmed/21946352
Stark et al. 2011	ST3 (Somatic mutations identified via exome sequencing)	http://www.ncbi.nlm.nih.gov/pubmed/22197930	http://www.nature.com/ng/journal/v44/n2/full/ng.1041.html#supplementary-information
Turajlic et al. 2012	ST2a (Non-synonymous germline variants annotated for dbSNP and Cancer Gene Census entry), ST3 (Validated structural variations)	http://www.ncbi.nlm.nih.gov/pubmed/22183965	http://genome.cshlp.org/content/22/2/196/suppl/DC1
Wei et al. 2011	T1 (Recurrent mutations identified in melanoma whole exome sequencing and prevalence screen), ST2-WGS alterations (Somatic mutations identified in the Discovery Screen - WGS alterations >05)	http://www.ncbi.nlm.nih.gov/pubmed/21499247	http://www.nature.com/ng/journal/v43/n5/full/ng.810.html#supplementary-information
Hodis et al. 2012	ST4A (All called somatic substitutions and small indels in 121 melanomas, Related to Figure 1), ST4B (Manually reviewed coding small indels in 121 melanomas, Related to Figure 1), ST9 (Recurrent somatic mutations, Related to Figure 3)	http://www.ncbi.nlm.nih.gov/pubmed/22817889	http://www.sciencedirect.com/science/article/pii/S0092867412007787
Krauthammer et al 2012	ST1a (SNVs), ST1b (InDels), ST1c (Splice Site variants), ST1d (Additional Mutations)	http://www.ncbi.nlm.nih.gov/pubmed/22842228	http://www.nature.com/ng/journal/v44/n9/full/ng.2359.html#supplementary-information
Database Name	Cell-lines retrieved	Reference
CCLE	COLO-829, CP50-MEL-B, CP66-MEL, LB2518-MEL, LB373-MEL-D, MZ7-mel	http://www.broadinstitute.org/ccle/home
Matched Pair Cancer Cell lines	A101D_SKIN, A2058_SKIN, A375_SKIN, C32_SKIN, CHL1_SKIN, CJM_SKIN, COLO679_SKIN, COLO741_SKIN, COLO783_SKIN, COLO792_SKIN, COLO818_SKIN, COLO829_SKIN, G361_SKIN, HS600T_SKIN, HS688AT_SKIN, HS695T_SKIN, HS834T_SKIN, HS839T_SKIN, HS852T_SKIN, HS895T_SKIN, HS934T_SKIN, HS936T_SKIN, HS940T_SKIN, HS944T_SKIN, HT144_SKIN, IGR37_SKIN, IGR39_SKIN, IPC298_SKIN, K029AX_SKIN, LOXIMVI_SKIN, MALME3M_SKIN, MDAM…	http://www.sanger.ac.uk/genetics/CGP/Studies/Matched/
