# Supplementary material for: MelanomaDB: A Web Tool for Integrative Analysis of Melanoma Genomic Information to Identify Disease-Associated Molecular Pathways
Source: Front Oncol. 2013 Jul 16;3:184. doi: 10.3389/fonc.2013.00184 (PMC3712543; doi:10.3389/fonc.2013.00184)
Supplement: Supplementary file 6 [file 51894_Print_DataSheet4.XLSX]

## Sheet: ~~~~Suppl_Table_KEGG_gather_gen
Tumour	Annotation	Variant.Genes.With.Ann	Genome..With.Ann.	ln.Bayes.factor.	FE..neg.ln.FDR.	Genes
YURKEN	path:hsa00020: Citrate cycle (TCA cycle)	3	22	6.72	6.43	ACO1 IDH1 PCK1
MEL.UKRV.Mel.24.Tumor	path:hsa00040: Pentose and glucuronate interconversions	4	18	4.03	4.03	UGT1A4 UGT2B11 UGT2B28 UGT2B7
YURIDA	path:hsa00361: gamma-Hexachlorocyclohexane degradation	4	39	4.67	4.32	ALPPL2 CYP2C18 CYP3A43 DHRS2
MEL.Ma.Mel.27.Tumor	path:hsa00380: Tryptophan metabolism	3	92	5	4.05	ALOXE3 CYP3A5 FANCL
YUKARN	path:hsa00401: Novobiocin biosynthesis	2	1	5.24	4.81	GOT1 GOT2
YUFAR	path:hsa00401: Novobiocin biosynthesis	1	2	5.16	4.36	TAT
YURDE	path:hsa00401: Novobiocin biosynthesis	2	1	4.62	4.26	GOT1 GOT2
M990514	path:hsa00510: N-Glycan biosynthesis	3	44	6.01	5.58	ALG3 ALG8 MGAT4B
MEL.Ma.Mel.123.Tumor	path:hsa00550: Peptidoglycan biosynthesis	1	1	4.36	4.18	GLUL
MEL.Ma.Mel.105.Tumor	path:hsa00562: Inositol phosphate metabolism	9	68	5.08	6.23	GAK GRK5 INPPL1 PIK3CB PLCB2 PLCB4 PLCD1 PLCD4 PLCZ1
MZ7.mel	path:hsa00562: Inositol phosphate metabolism	11	66	4.75	6.37	GRK7 HIPK2 IMPA1 IMPA2 INPP5E INPPL1 PIK3CG PLCB4 PLCG2 SYNJ2 TESK1
YURKEN	path:hsa00720: Reductive carboxylate cycle (CO2 fixation)	2	7	5.09	5.51	ACO1 IDH1
MEL.13463.Tumor	path:hsa00940: Stilbene, coumarine and lignin biosynthesis	3	10	4.79	4.43	CYP26B1 GBA3 LPO
YUFAR	path:hsa00950: Alkaloid biosynthesis I	1	4	4.65	4.36	TAT
YUKARN	path:hsa00950: Alkaloid biosynthesis I	2	3	4.05	4.31	GOT1 GOT2
MELJUSO_SKIN	path:hsa04010: MAPK signaling pathway	13	230	9.75	10.1	HRAS MAP2K5 MAP3K1 MAP3K4 MAP3K5 MAP3K6 MAP4K4 NF1 NRAS NTRK1 PDGFRA PDGFRB PRKACA
MZ7.mel	path:hsa04010: MAPK signaling pathway	24	219	7.79	8.19	BRAF CASP10 CASP4 CASP8 DDIT3 FGFR1 FGFR4 HSPB2 MAP2K4 MAP3K1 MAP3K13 MAP3K4 MAP4K1 MAP4K4 MAPK7 NF1 PAK1 PPP3CA PPP3CB PTPRR RASGRF1 RASGRP4 TNFRSF1A TRAF2
WM88_SKIN	path:hsa04010: MAPK signaling pathway	11	232	6.77	6.7	BRAF CASP7 EGFR FLNB FLNC MAP3K1 MAP3K12 MAP3K14 MAP3K5 NF1 PRKCB1
COLO741_SKIN	path:hsa04010: MAPK signaling pathway	8	235	5.46	6.13	BRAF FLNC MAP3K14 MAP3K4 MAP3K5 PRKCB1 TGFBR2 TP53
CHL1_SKIN	path:hsa04010: MAPK signaling pathway	11	232	5.31	5.51	AKT1 EGFR FLNA MAP3K1 MAP3K14 MAPK3 MAPK8 RASGRF2 SOS1 TNFRSF1A TP53
WM983B_SKIN	path:hsa04010: MAPK signaling pathway	9	234	4.88	4.99	BRAF FLNA MAP3K1 MAP3K14 MAP4K1 NFKB1 PAK1 RASGRF2 TP53
COLO783_SKIN	path:hsa04010: MAPK signaling pathway	10	233	4.54	5.21	AKT2 BRAF FLNC GRB2 MAP3K1 MAP3K14 PAK1 PPP3CA TGFB2 TP53
SKMEL2_SKIN	path:hsa04010: MAPK signaling pathway	10	233	4.54	5.55	CASP8 MAP3K1 MAP3K14 MAP3K5 MAP3K6 MAPK7 NRAS PPP3CA RPS6KA4 TP53
LB373.MEL.D	path:hsa04010: MAPK signaling pathway	2	241	4.02	3.32	PDGFRA RASGRF2
MEL.Ma.Mel.105.Tumor	path:hsa04020: Calcium signaling pathway	17	179	8.4	8.38	ADCY1 CACNA1E CACNA1I CCNB3 GNAS PHKA1 PLCB2 PLCB4 PLCD1 PLCD4 PLCZ1 PRKACG PRKCA SLC8A3 SPHK2 TACR1 TTN
MEL.Ma.Mel.103b.Tumor	path:hsa04020: Calcium signaling pathway	26	170	7.81	8.19	ADCY8 ATP2B2 ATP2B3 ATP2B4 CACNA1E CACNA1H CACNA1I CCKBR CCNB3 ERBB4 GRIN2A GRM1 GRPR HTR7 MYLK NFAT5 PDGFRA PLCB1 PLCB4 PLCE1 PTGFR RYR2 RYR3 SYK TNNC2 TTN
MEL.JWCI.WGS.39.Tumor	path:hsa04020: Calcium signaling pathway	20	176	4.8	5.54	ATP2B3 CACNA1A CACNA1B CACNA1F CACNA1I ERBB4 GNAS GRIN2A HTR2A ITPR2 LHCGR NFATC2 PPP3R2 PTAFR PTGFR RYR2 RYR3 SLC8A1 TRHR TTN
MEL.JWCI.WGS.23.Tumor	path:hsa04020: Calcium signaling pathway	10	186	4.39	4.01	ADCY1 CACNA1D CCKAR GRM5 LHCGR PLCB4 PLCE1 PLCZ1 RYR1 TTN
MEL.Ma.Mel.92.Tumor	path:hsa04020: Calcium signaling pathway	8	188	4.14	3.98	CACNA1E CACNA1S EP300 PLCB4 PTAFR RYR3 SLC8A1 TTN
Turajlic	path:hsa04060: Cytokine-cytokine receptor interaction	25	232	7.35	8.66	CCL19 CCL21 CCL27 CNTFR IFNA1 IFNA10 IFNA13 IFNA14 IFNA16 IFNA17 IFNA2 IFNA21 IFNA4 IFNA5 IFNA6 IFNA7 IFNA8 IFNB1 IFNK IFNW1 IL11RA KDR KIT PDGFRA TNFRSF19L
MZ7.mel	path:hsa04070: Phosphatidylinositol signaling system	14	91	6.21	7.41	DGKD GRK7 HIPK2 IMPA1 IMPA2 INPP5E INPPL1 ITPR1 ITPR2 PIK3CG PLCB4 PLCG2 SYNJ2 TESK1
MEL.Ma.Mel.105.Tumor	path:hsa04070: Phosphatidylinositol signaling system	10	95	4.3	5.68	GAK GRK5 INPPL1 PIK3CB PLCB2 PLCB4 PLCD1 PLCD4 PLCZ1 PRKCA
D35	path:hsa04080: Neuroactive ligand-receptor interaction	15	280	5.2	4.88	AGTR2 DEFA5 EDG2 EDG3 EDNRA GABRA3 GABRG1 GABRP GHR GLP1R GRM1 HTR1A LHCGR P2RX3 PRLR
YURTHE	path:hsa04080: Neuroactive ligand-receptor interaction	23	272	4.96	4.93	BRS3 GABRA1 GABRR1 GHSR GLRB GPR35 GRIA1 GRIA2 GRIK4 GRIN2A GRIN2B GRIN3A GRM2 GRM4 GRM7 HRH1 HRH2 HTR1B LHCGR P2RY10 SCTR TAC1 THRA
LAU63	path:hsa04080: Neuroactive ligand-receptor interaction	26	269	4.72	4.68	ADRA1A AGTR2 CHRM3 DEFA5 EDG6 GABRA1 GABRA3 GABRG1 GABRG2 GLRA1 GLRA3 GRIK2 GRIK3 GRIN2A GRIN2B GRIN3A GRM3 HCRTR2 HRH3 LHCGR NMUR2 P2RY10 PTGER3 SCTR THRB TSHR
SKMEL28_SKIN	path:hsa04110: Cell cycle	5	93	4.13	4.19	CDK4 CHEK2 HDAC1 PRKDC TP53
COLO741_SKIN	path:hsa04210: Apoptosis	6	90	6.87	6.92	MAP3K14 PIK3C2G PIK3CD PRKAR1A RIPK1 TP53
SKMEL2_SKIN	path:hsa04330: Notch signaling pathway	6	41	7.65	7.71	CREBBP CTBP2 MAML1 MAML3 NOTCH2 NUMBL
HS834T_SKIN	path:hsa04330: Notch signaling pathway	4	43	7.45	7.29	CTBP2 EP300 MAML3 NOTCH3
A2058_SKIN	path:hsa04330: Notch signaling pathway	5	42	7.35	7.61	CTBP1 CTBP2 MAML2 MAML3 NUMBL
COLO818_SKIN	path:hsa04330: Notch signaling pathway	4	43	6.44	6.4	ADAM17 CTBP2 MAML3 NUMBL
IGR37_SKIN	path:hsa04330: Notch signaling pathway	5	42	6.26	6.37	CTBP2 MAML3 NCOR2 NOTCH4 NUMBL
RPMI7951_SKIN	path:hsa04330: Notch signaling pathway	4	43	6.15	6.06	CTBP2 MAML2 MAML3 NUMBL
COLO829_SKIN	path:hsa04330: Notch signaling pathway	4	43	5.62	5.84	CTBP2 HDAC2 MAML3 NUMBL
HS695T_SKIN	path:hsa04330: Notch signaling pathway	5	42	5.35	5.72	JAG2 MAML2 MAML3 NOTCH4 NUMBL
SKMEL3_SKIN	path:hsa04330: Notch signaling pathway	4	43	5.15	5.13	CTBP2 MAML2 MAML3 NUMBL
COLO741_SKIN	path:hsa04330: Notch signaling pathway	4	43	4.93	6.1	CTBP2 MAML2 MAML3 NUMBL
K029AX_SKIN	path:hsa04330: Notch signaling pathway	4	43	4.93	5.05	CTBP2 EP300 MAML3 NUMBL
HS895T_SKIN	path:hsa04330: Notch signaling pathway	3	44	4.51	4.4	CTBP2 MAML3 NUMBL
SKMEL5_SKIN	path:hsa04330: Notch signaling pathway	4	43	4.33	4.59	MAML2 MAML3 NOTCH4 NUMBL
HS934T_SKIN	path:hsa04330: Notch signaling pathway	3	44	4.21	4.11	CTBP2 MAML3 NUMBL
C32_SKIN	path:hsa04330: Notch signaling pathway	4	43	4.15	4.23	MAML3 NCOR2 NOTCH4 NUMBL
SKMEL1_SKIN	path:hsa04330: Notch signaling pathway	4	43	4.15	4.23	CTBP2 MAML2 MAML3 NUMBL
WM1799_SKIN	path:hsa04330: Notch signaling pathway	4	43	4.15	4.11	DTX1 DVL1 MAML2 MAML3
MEL.Ma.Mel.54a.Tumor	path:hsa04510: Focal adhesion	14	220	10.65	10.73	BRAF COL3A1 COL6A3 FLNB IBSP ITGA11 LAMC3 PIK3CA PPP1CA PTEN RAC3 TLN2 TNXB TTN
HS936T_SKIN	path:hsa04510: Focal adhesion	11	223	10.23	10.36	BRAF CTNNB1 ITGB6 ITGB8 KDR MAP2K1 NRAS PAK7 PDGFB TTN VEGFC
MEL.Ma.Mel.86.Tumor	path:hsa04510: Focal adhesion	14	220	9.3	9.16	BRAF CAPN6 COL1A2 COL3A1 COL4A6 COMP ITGB4 LAMA3 MAP2K1 PIK3R5 PTEN RAPGEF1 THBS1 TTN
MEL.JWCI.WGS.21.Tumor	path:hsa04510: Focal adhesion	22	212	9.22	10.06	ACTN2 ARHGAP5 BIRC3 BRAF COL4A2 COL4A4 COL4A6 COL6A3 FLNA FN1 ITGA1 ITGA6 KDR LAMA1 LAMA2 LAMA5 MET RELN SHC3 TNXB TTN TXK
MEL.JWCI.WGS.4.Tumor	path:hsa04510: Focal adhesion	17	217	8.1	8.86	BRAF COL11A1 COL11A2 COL1A1 COL4A2 COL5A3 COL6A2 CTNNB1 FLNA HGF IBSP ITGA7 ITGB3 RELN TNC TTN VWF
YUDIALE	path:hsa04510: Focal adhesion	12	222	7.95	7.69	BCL2 BRAF COL3A1 COL6A3 IGF1 LAMA3 MYLK PDGFRB PRKCA RELN TTN VTN
MEL.JWCI.WGS.22.Tumor	path:hsa04510: Focal adhesion	25	209	7.61	7.7	ACTN2 ACTN3 BRAF COL11A1 COL1A1 COL2A1 COL4A4 COL5A1 EGF FLT1 HGF ITGA4 ITGB5 LAMA2 LAMB4 LAMC2 PAK4 PDGFRA PIP5K1C PRKCG RELN RHOA TNC TTN VWF
YUDEDE	path:hsa04510: Focal adhesion	16	218	7.29	7.41	CAPN5 COL5A3 ERBB2 ITGA10 LAMA1 LAMB4 MAPK10 NRAS PARVB PIK3CG PIK3R4 RELN TNR TTN VAV1 VWF
YUDUTY	path:hsa04510: Focal adhesion	24	210	7.19	7.16	BIRC3 COL11A1 COL1A2 COL3A1 COL5A2 COL5A3 FER FLNB FLT1 HGF ITGA1 LAMA1 LAMA2 LAMA5 LAMB4 MAPK10 MYLK NRAS PDGFC PDGFRB TEC TTN TXK VWF
YUMER	path:hsa04510: Focal adhesion	28	206	7.1	7.95	COL2A1 COL3A1 COL4A6 COL5A1 COL5A2 COL5A3 COL6A2 COL6A3 EGFR FYN GSK3B ITGA1 ITGA8 LAMA2 LAMA3 LAMB3 MAPK1 MYLK PAK7 SOS1 SOS2 SPP1 STYK1 THBS4 TNC TNR TTN TXK
YUFLA	path:hsa04510: Focal adhesion	12	222	7.03	6.85	COL11A1 COL2A1 COL5A1 FN1 FYN LAMB3 MAP2K1 NRAS PAK2 RELN TTN VWF
YULOMA	path:hsa04510: Focal adhesion	5	229	7.01	7.38	COL11A1 COL5A1 ITGA9 NRAS TNC
MEL.JWCI.WGS.29.Tumor	path:hsa04510: Focal adhesion	19	215	6.88	6.88	ACTN1 BCAR1 CAPN1 COL1A2 COL5A2 ITGB3 LAMA3 LAMA5 LAMB3 LAMC3 MET NRAS PDGFRB PIK3CG PTK2 RAC2 RELN STYK1 TNC
MeWo	path:hsa04510: Focal adhesion	30	204	6.72	7.18	ABL2 ACTB BCAR1 CAPN5 CLK4 COL3A1 FLNC FLT1 FRK HGF IGF1R ITGA7 ITGB4 KDR LAMA1 MAPK3 MAPK9 PAK3 PDGFRA PIP5K1C PRKCA SRC THBS1 THBS2 TNC TNN TTN VEGFC WEE1 ZAP70
COLO783_SKIN	path:hsa04510: Focal adhesion	11	223	6.49	6.51	AKT2 BLK BRAF CTNNB1 FLNC GRB2 ITGAV PAK1 THBS3 TTN VEGFC
MEL.JWCI.WGS.43.Tumor	path:hsa04510: Focal adhesion	17	217	6.26	6.11	ABL2 CAPN10 COL5A1 COL5A2 COL6A2 COL6A3 ERBB2 FGR FLT1 ITGA3 ITGA7 NRAS PAK7 PIK3CG PRKCA TNR TTN
YULOVY	path:hsa04510: Focal adhesion	5	229	6.18	5.86	CAPN6 ITGB5 NRAS TNN VAV2
WM115_SKIN	path:hsa04510: Focal adhesion	7	227	5.76	6.24	BMX BRAF HGF ITGA7 PIK3R1 TTN VEGFC
MEL.Ma.Mel.103b.Tumor	path:hsa04510: Focal adhesion	27	207	5.69	6.68	COL11A2 COL2A1 COL4A4 COL5A2 COL5A3 COL6A2 FLT1 ITGA5 ITGB8 KDR LAMA2 LAMB1 LAMB4 MYLK NRAS PAK7 PDGFRA RAC1 SHC2 SOS2 THBS2 TNN TTN TXK VEGFC VWF ZYX
MEL.JWCI.WGS.35.Tumor	path:hsa04510: Focal adhesion	15	219	5.67	5.69	BRAF CAST COL3A1 COL5A3 COL6A2 COL6A3 ITGA9 LAMA3 LAMB1 PAK7 PDGFD PPP1R12A TEC TTN VWF
CP50.MEL.B	path:hsa04510: Focal adhesion	5	229	5.46	4.42	BRAF PIK3CB ROCK2 TNK2 TTN
X91T	path:hsa04510: Focal adhesion	11	223	5.39	4.74	ACTN2 BRAF COL11A2 COL4A2 LAMA3 LAMC2 PAK6 PIK3CD TEC TTN VWF
ME049	path:hsa04510: Focal adhesion	19	215	5.38	5.38	CAPN3 CCND1 CDC42 COL2A1 COL5A2 COL5A3 ITGA11 LAMA1 MAPK10 MYLK NRAS PAK7 PIK3CA PIK3R4 THBS2 TLN1 TNC TNR TTN
MEL.Ma.Mel.85.Tumor	path:hsa04510: Focal adhesion	21	213	5.34	5.49	ABL1 ACTN4 ARHGAP5 BRAF COL11A2 COL1A1 COL5A3 CTNNB1 FER FN1 ITGB8 PAK3 PIK3CB PRKCB1 PTEN RAC1 THBS4 TNR TNXB TTN VASP
YUBER	path:hsa04510: Focal adhesion	29	205	5.29	6.2	ACTN1 CAPN9 COL3A1 COL4A6 COL5A1 COMP FGR FLT1 HGF ILK ITGA5 ITGA6 ITGB3 LAMA1 LAMA3 LAMB4 LAMC1 LAMC2 MYLK PAK7 PDGFC PDGFRB RELN SOS1 TNC TNN TNR TTN VWF
ME050	path:hsa04510: Focal adhesion	16	218	5.14	4.9	BLK BRAF COL1A2 COL5A2 COL6A2 COL6A3 CTNNB1 FLNB HCK ITK LAMC2 PAK7 PTEN RELN TTN VWF
YUCHIME	path:hsa04510: Focal adhesion	16	218	5.14	5.18	BRAF COL5A3 FARP2 ITGA5 ITGB4 ITGB6 LAMA1 LAMC3 MYLK2 PDGFRA RAP1A RELN THBS2 TNR TTN VAV2
WM793_SKIN	path:hsa04510: Focal adhesion	9	225	4.86	5.04	BRAF COL3A1 DYRK2 FER FN1 PTEN TNN TTN VEGFC
HS688AT_SKIN	path:hsa04510: Focal adhesion	5	229	4.85	4.76	ABL2 ITGB6 MYLK PTK2 VEGFC
YUDEXA	path:hsa04510: Focal adhesion	16	218	4.8	5.49	ARHGAP5 BRAF CCND2 COL11A1 COL2A1 COL3A1 COL5A1 COL5A3 COL6A3 EGF FLNB ITGA3 ITGB4 LAMB4 TTN VWF
MEL.JWCI.WGS.13.Tumor	path:hsa04510: Focal adhesion	16	218	4.64	4.4	BRAF COL1A1 COL1A2 DYRK1B FLNB ITGA1 ITGA4 LAMB3 MAP2K1 MYLK PAK7 THBS1 TNC TNK2 TTN VWF
A101D_SKIN	path:hsa04510: Focal adhesion	6	228	4.56	4.57	BRAF FN1 MYLK TTN VEGFC ZAP70
UACC62_SKIN	path:hsa04510: Focal adhesion	7	227	4.55	4.4	BRAF FIGF ITGA5 LAMA1 PTEN TTN VEGFC
YUGOE	path:hsa04510: Focal adhesion	21	213	4.54	5.36	ACTN2 BLK COL3A1 COL5A1 COL5A2 COL6A1 ITGA2 ITGA3 ITGA8 ITGB4 LAMB3 MAPK8 MYLK NRAS RAF1 RELN SHC3 TNN TTN VWF ZAP70
YUHEF	path:hsa04510: Focal adhesion	19	215	4.51	5.18	COL11A1 COL5A1 COL6A3 LAMA1 LAMA3 LAMA4 LAMB3 PDGFRA PDGFRB PIK3R4 RAC1 RELN SOS1 THBS1 TNC TNK2 TNN TNR VAV3
YUDAB	path:hsa04510: Focal adhesion	20	214	4.38	5.07	ACTN2 BTK COL11A1 COL3A1 COL5A2 COL5A3 COL6A3 FARP2 IBSP ITK LAMA2 LAMA5 LAMC3 PDGFRB PIK3R5 RELN SOS2 TNC TNN TTN
YUPAT	path:hsa04510: Focal adhesion	25	209	4.29	4.92	CAPN9 COL11A1 COL1A1 COL3A1 COL5A1 COL5A2 COL5A3 EGF FGR FLNB FYN ITGA1 ITGA2 ITGA6 ITGA8 LAMA1 LAMA2 LAMC2 RELN TEC TNN TTN VAV1 VCL VWF
MEL.JWCI.WGS.2.Tumor	path:hsa04510: Focal adhesion	4	230	4.26	3.62	BRAF LAMA2 PIK3R1 VWF
MELHO_SKIN	path:hsa04510: Focal adhesion	7	227	4.2	4.23	BRAF COL3A1 PTEN STYK1 TNK2 TTN VEGFC
CHL1_SKIN	path:hsa04510: Focal adhesion	10	224	4.1	4.97	AKT1 EGFR FLNA MAPK3 MAPK8 MET SHC1 SOS1 TTN VEGFC
MEL.13561.Tumor	path:hsa04510: Focal adhesion	9	225	4.05	3.77	BIRC2 BRAF CAPN3 COL4A6 FLNB ITGA2B LAMA4 MRAS TTN
MEL.JWCI.WGS.4.Tumor	path:hsa04512: ECM-receptor interaction	12	74	11.44	11.63	COL11A1 COL11A2 COL1A1 COL4A2 COL5A3 COL6A2 IBSP ITGA7 ITGB3 RELN TNC VWF
YUMER	path:hsa04512: ECM-receptor interaction	17	69	9.4	9.75	COL2A1 COL3A1 COL4A6 COL5A1 COL5A2 COL5A3 COL6A2 COL6A3 ITGA1 ITGA8 LAMA2 LAMA3 LAMB3 SPP1 THBS4 TNC TNR
MEL.JWCI.WGS.21.Tumor	path:hsa04512: ECM-receptor interaction	13	73	9.04	10.06	CD47 COL4A2 COL4A4 COL4A6 COL6A3 FN1 ITGA1 ITGA6 LAMA1 LAMA2 LAMA5 RELN TNXB
YULOMA	path:hsa04512: ECM-receptor interaction	4	82	8.11	7.8	COL11A1 COL5A1 ITGA9 TNC
YUPAT	path:hsa04512: ECM-receptor interaction	16	70	7.97	8.15	COL11A1 COL1A1 COL3A1 COL5A1 COL5A2 COL5A3 ITGA1 ITGA2 ITGA6 ITGA8 LAMA1 LAMA2 LAMC2 RELN TNN VWF
MEL.JWCI.WGS.39.Tumor	path:hsa04512: ECM-receptor interaction	14	72	7.31	7.52	AGRN COL1A2 COL3A1 COL4A2 COL4A4 COL5A1 COL6A3 LAMA1 RELN SV2A TNC TNR TNXB VWF
YUHEF	path:hsa04512: ECM-receptor interaction	12	74	6.56	6.72	COL11A1 COL5A1 COL6A3 LAMA1 LAMA3 LAMA4 LAMB3 RELN THBS1 TNC TNN TNR
YUSWI	path:hsa04512: ECM-receptor interaction	9	77	6.55	6.69	AGRN COL11A1 COL3A1 COL6A2 COL6A3 ITGA5 LAMB3 LAMB4 TNC
ME024	path:hsa04512: ECM-receptor interaction	11	75	6.41	6.38	COL11A1 COL1A2 COL3A1 GP9 ITGA1 LAMA3 LAMC1 RELN SDC1 SV2B THBS2
YUDEXA	path:hsa04512: ECM-receptor interaction	10	76	5.97	6.11	COL11A1 COL2A1 COL3A1 COL5A1 COL5A3 COL6A3 ITGA3 ITGB4 LAMB4 VWF
ME044	path:hsa04512: ECM-receptor interaction	12	74	5.94	6.08	COL4A4 COL5A2 FNDC1 ITGB7 LAMA1 LAMA3 LAMA5 RELN THBS3 TNN TNR VWF
YUBER	path:hsa04512: ECM-receptor interaction	16	70	5.85	6.27	COL3A1 COL4A6 COL5A1 ITGA5 ITGA6 ITGB3 LAMA1 LAMA3 LAMB4 LAMC1 LAMC2 RELN TNC TNN TNR VWF
YUDAB	path:hsa04512: ECM-receptor interaction	12	74	5.64	5.82	COL11A1 COL3A1 COL5A2 COL5A3 COL6A3 IBSP LAMA2 LAMA5 LAMC3 RELN TNC TNN
MEL.JWCI.WGS.22.Tumor	path:hsa04512: ECM-receptor interaction	13	73	5.63	6.53	COL11A1 COL1A1 COL2A1 COL4A4 COL5A1 ITGA4 ITGB5 LAMA2 LAMB4 LAMC2 RELN TNC VWF
YUFLA	path:hsa04512: ECM-receptor interaction	7	79	5.63	6.22	COL11A1 COL2A1 COL5A1 FN1 LAMB3 RELN VWF
YUGOE	path:hsa04512: ECM-receptor interaction	12	74	4.99	5.36	COL3A1 COL5A1 COL5A2 COL6A1 ITGA2 ITGA3 ITGA8 ITGB4 LAMB3 RELN TNN VWF
MEL.JWCI.WGS.20.Tumor	path:hsa04512: ECM-receptor interaction	6	80	4.62	4.56	COL11A1 COL6A3 ITGA1 THBS3 TNC VWF
MEL.Ma.Mel.103b.Tumor	path:hsa04512: ECM-receptor interaction	14	72	4.6	6.16	COL11A2 COL2A1 COL4A4 COL5A2 COL5A3 COL6A2 ITGA5 ITGB8 LAMA2 LAMB1 LAMB4 THBS2 TNN VWF
MEL.Ma.Mel.37.Tumor	path:hsa04512: ECM-receptor interaction	9	77	4.58	4.81	COL11A1 COL1A2 COL2A1 COL3A1 COL5A1 COL6A3 ITGB5 SV2B TNXB
YUDUTY	path:hsa04512: ECM-receptor interaction	12	74	4.56	5.34	COL11A1 COL1A2 COL3A1 COL5A2 COL5A3 ITGA1 LAMA1 LAMA2 LAMA5 LAMB4 SV2B VWF
ME017.Tumor	path:hsa04512: ECM-receptor interaction	9	77	4.46	4.5	COL11A2 COL3A1 FNDC1 ITGA1 ITGA4 LAMA2 LAMA4 LAMB4 RELN
YUCHIME	path:hsa04512: ECM-receptor interaction	9	77	4.46	5.18	COL5A3 ITGA5 ITGB4 ITGB6 LAMA1 LAMC3 RELN THBS2 TNR
ME002	path:hsa04512: ECM-receptor interaction	10	76	4.22	4.35	COL2A1 COL3A1 COL4A4 DAG1 ITGA7 LAMA5 SDC3 SPP1 TNXB VWF
ME016	path:hsa04512: ECM-receptor interaction	7	79	4.18	4.39	COL11A1 ITGA10 ITGA9 LAMA2 TNC TNN VWF
ME029	path:hsa04512: ECM-receptor interaction	13	73	4.18	4.44	COL11A1 COL11A2 COL4A2 COL5A1 COL6A1 FNDC3A HSPG2 ITGA10 LAMA2 LAMB4 SV2B THBS1 VWF
MEL.Ma.Mel.102.Tumor	path:hsa04512: ECM-receptor interaction	15	71	4.09	5.15	COL11A1 COL1A1 COL4A2 COL4A6 GP9 HSPG2 ITGA1 LAMA1 LAMA3 LAMC2 THBS3 THBS4 TNC TNR VWF
YUNACK	path:hsa04520: Adherens junction	4	73	4.26	3.92	CSNK2A1 PTPRM RAC1 TCF7L2
MELJUSO_SKIN	path:hsa04540: Gap junction	7	85	5.97	7.05	HRAS ITPR2 MAP2K5 NRAS PDGFRA PDGFRB PRKACA
MEL.Ma.Mel.105.Tumor	path:hsa04540: Gap junction	10	82	5.39	6.23	ADCY1 DRD2 GNAS GRM3 GUCY1A2 NRAS PLCB2 PLCB4 PRKACG PRKCA
WM88_SKIN	path:hsa04540: Gap junction	6	86	4.26	4.94	CSNK1A1 EGFR GNAS GUCY1A2 PRKCB1 PRKG1
YUPROST	path:hsa04610: Complement and coagulation cascades	14	55	5.37	5.66	C1QA C4BPA C6 C8B C9 CFH CR2 F13B F2 F8 MASP2 PROS1 SERPINF2 VWF
MEL.Ma.Mel.102.Tumor	path:hsa04610: Complement and coagulation cascades	14	55	5.24	5.66	A2M C4A C6 C8B CD59 CR1 F10 F13B F9 KNG1 MBL2 PLG SERPINA1 VWF
Turajlic	path:hsa04620: Toll-like receptor signaling pathway	17	81	11.63	12.02	FADD IFNA1 IFNA10 IFNA13 IFNA14 IFNA16 IFNA17 IFNA2 IFNA21 IFNA4 IFNA5 IFNA6 IFNA7 IFNA8 IFNB1 MAPK13 MAPK14
Turajlic	path:hsa04630: Jak-STAT signaling pathway	20	139	8.94	9.94	CCND1 CNTFR IFNA1 IFNA10 IFNA13 IFNA14 IFNA16 IFNA17 IFNA2 IFNA21 IFNA4 IFNA5 IFNA6 IFNA7 IFNA8 IFNB1 IFNK IFNW1 IL11RA PIM1
MEL.13473.Tumor	path:hsa04810: Regulation of actin cytoskeleton	12	201	10.35	10.08	BRAF CHRM3 EGFR FGF7 ITGA11 MAP2K1 PAK7 PDGFRB PIK3C2A PIP5K1B TTN WASL
HS936T_SKIN	path:hsa04810: Regulation of actin cytoskeleton	10	203	8.95	9.76	BRAF FGFR3 ITGB6 ITGB8 MAP2K1 NRAS PAK7 PDGFB PIK3C2G TTN
WM115_SKIN	path:hsa04810: Regulation of actin cytoskeleton	7	206	6.35	6.24	BRAF FGFR3 ITGA7 MYH10 PIK3C2G PIK3R1 TTN
YUZEAL	path:hsa04810: Regulation of actin cytoskeleton	4	209	6.26	6.1	APC BRAF FGF9 MAP2K1
MEL.JWCI.WGS.5.Tumor	path:hsa04810: Regulation of actin cytoskeleton	14	199	4.8	4.69	APC BRAF CYFIP2 DOCK1 EGF FGF2 GNA12 ITGA7 ITGAM ITGAX MYLK PIK3CG ROCK2 TTN
WM2664_SKIN	path:hsa04810: Regulation of actin cytoskeleton	7	206	4.76	4.53	BRAF CYFIP2 FGFR3 ITGA7 MYH10 PIK3C2G TTN
MEL.13591.Tumor	path:hsa04810: Regulation of actin cytoskeleton	6	207	4.64	4.19	BRAF IQGAP1 PIK3C3 PIK3R2 SOS2 WAS
SKMEL30_SKIN	path:hsa04810: Regulation of actin cytoskeleton	7	206	4.42	4.47	APC BRAF CYFIP2 NRAS PIK3C2G PIK3C3 TTN
G361_SKIN	path:hsa04810: Regulation of actin cytoskeleton	6	207	4.25	4.23	BRAF CYFIP2 LIMK1 MYLK PIK3C2G TTN
SKMEL2_SKIN	path:hsa05040: Huntington's disease	4	24	4.62	5.55	CASP8 CLTCL1 CREBBP TP53
